# Supplementary material for: A melanopsin ganglion cell subtype forms a dorsal retinal mosaic projecting to the supraoptic nucleus
Source: Nat Commun. 2023 Mar 17;14:1492. doi: 10.1038/s41467-023-36955-6 (PMC10023714; doi:10.1038/s41467-023-36955-6)
Supplement: Supplementary file 4 — Source Data [file 41467_2023_36955_MOESM4_ESM.zip]

Archive with 4 entries (3 files):
- Source data/Source Data_09022023.xlsx
- Source data/Source data_1f/
- Source data/Source data_1f/Figure1f_Bottom.txt
- Source data/Source data_1f/Figure1f_Top.txt
