# Supplementary material for: A melanopsin ganglion cell subtype forms a dorsal retinal mosaic projecting to the supraoptic nucleus
Source: Nat Commun. 2023 Mar 17;14:1492. doi: 10.1038/s41467-023-36955-6 (PMC10023714; doi:10.1038/s41467-023-36955-6)
Supplement: Supplementary file 4 — Source Data [file 41467_2023_36955_MOESM4_ESM.zip › Source data/Source Data_09022023.xlsx]

## Sheet: Fig. 2b
Sub b GlyT2Cre	Radius	Inters.	Inters./Volume		Radius	Inters.	Inters./Volume		Radius	Inters.	Inters./Volume		Radius	Inters.	Inters./Volume		Radius	Inters.	Inters./Volume		Radius	Inters.	Inters./Volume		Radius	Inters.	Inters./Volume		Radius	Inters.	Inters./Volume		0	1	Infinity		Radius	Inters.	Inters./Volume		Radius	Inters.	Inters./Volume		Radius	average	SD	SEM
n=11	0	1	Infinity		0	1	Infinity		0	1	Infinity		0	1	Infinity		0	1	Infinity		0	1	Infinity		0	1	Infinity		0	1	Infinity		20	4	0.000119366		0	1	Infinity		0	1	Infinity		0	1.27273	0.904534	0.272727
	20	6	0.000179049		20	5	0.000149208		20	4	0.000119366		20	7	0.000208891		20	6	0.000179049		20	6	0.000179049		20	6	0.000179049		20	5	0.000149208		40	8	2.98416e-05		20	6	0.000179049		20	6	0.000179049		20	5.90909	1.04447	0.314918
	40	9	3.35717e-05		40	7	2.61114e-05		40	13	4.84925e-05		40	9	3.35717e-05		40	11	4.10321e-05		40	10	3.73019e-05		40	7	2.61114e-05		40	11	4.10321e-05		60	11	1.21577e-05		40	12	4.47623e-05		40	9	3.35717e-05		40	9.90909	1.92117	0.579256
	60	14	1.54734e-05		60	8	8.84194e-06		60	19	2.09996e-05		60	14	1.54734e-05		60	13	1.43682e-05		60	17	1.87891e-05		60	13	1.43682e-05		60	14	1.54734e-05		80	14	6.52784e-06		60	14	1.54734e-05		60	14	1.54734e-05		60	14	2.68328	0.80904
	80	18	8.39294e-06		80	10	4.66274e-06		80	23	1.07243e-05		80	17	7.92666e-06		80	22	1.0258e-05		80	16	7.46039e-06		80	18	8.39294e-06		80	18	8.39294e-06		100	15	3.58099e-06		80	14	6.52784e-06		80	14	6.52784e-06		80	16.8182	3.68288	1.11043
	100	21	5.01338e-06		100	11	2.62606e-06		100	23	5.49085e-06		100	24	5.72958e-06		100	26	6.20704e-06		100	19	4.53592e-06		100	19	4.53592e-06		100	15	3.58099e-06		120	15	2.07233e-06		100	17	4.05845e-06		100	17	4.05845e-06		100	18.8182	4.44563	1.34041
	120	22	3.03942e-06		120	12	1.65786e-06		120	20	2.76311e-06		120	23	3.17757e-06		120	26	3.59204e-06		120	17	2.34864e-06		120	24	3.31573e-06		120	19	2.62495e-06		140	17	1.47903e-06		120	15	2.07233e-06		120	19	2.62495e-06		120	19.4545	4.13192	1.24582
	140	19	1.65303e-06		140	12	1.04402e-06		140	15	1.30502e-06		140	19	1.65303e-06		140	26	2.26204e-06		140	16	1.39203e-06		140	21	1.82703e-06		140	20	1.74003e-06		160	16	9.32548e-07		140	12	1.04402e-06		140	19	1.65303e-06		140	17.7273	4.101	1.2365
	160	15	8.74264e-07		160	14	8.1598e-07		160	12	6.99411e-07		160	15	8.74264e-07		160	19	1.1074e-06		160	17	9.90833e-07		160	20	1.16569e-06		160	16	9.32548e-07		180	14	5.73089e-07		160	13	7.57696e-07		160	18	1.04912e-06		160	15.7273	2.53341	0.763853
	180	9	3.68414e-07		180	11	4.50284e-07		180	5	2.04675e-07		180	9	3.68414e-07		180	12	4.91219e-07		180	9	3.68414e-07		180	18	7.36828e-07		180	12	4.91219e-07		200	12	3.58099e-07		180	8	3.27479e-07		180	11	4.50284e-07		180	10.5455	3.26691	0.985012
	200	1	2.98416e-08		200	12	3.58099e-07		200	1	2.98416e-08		200	3	8.95247e-08		200	4	1.19366e-07		200	9	2.68574e-07		200	15	4.47623e-07		200	6	1.79049e-07		220	11	2.46624e-07		200	7	2.08891e-07		200	7	2.08891e-07		200	6.90909	4.54873	1.37149
					220	10	2.24204e-07						220	1	2.24204e-08		220	2	4.48408e-08		220	5	1.12102e-07		220	12	2.69045e-07		220	3	6.72612e-08		240	9	1.55425e-07		220	2	4.48408e-08		220	5	1.12102e-07		220	5.44444	3.97213	1.19764
					240	5	8.63471e-08						240	1	1.72694e-08						240	5	8.63471e-08		240	9	1.55425e-07		240	1	1.72694e-08		260	3	4.07486e-08			0			240	5	8.63471e-08		240	3.625	2.97309	0.896421
					260	3	4.07486e-08						260	1	1.35829e-08						260	2	2.71657e-08		260	5	6.79143e-08			0			280	1	1.08752e-08			0			260	1	1.35829e-08		260	1.625	1.68502	0.508052
					280	2	2.17504e-08															0			280	3	3.26256e-08			0				0				0				0			280	0.714286	1.25357	0.377964
					300	1	8.84194e-09															0			300	2	1.76839e-08			0				0				0				0			300	0.428571	0.786796	0.237228
																						0			320	1	7.28554e-09			0				0				0				0			320	0.166667	0.408248	0.123091
																						0				0				0				0				0				0			340
																																		0								0			360
Sub. b (small) GlyT2Cre	Radius	Inters.	Inters./Volume		Radius	Inters.	Inters./Volume		Radius	Inters.	Inters./Volume		Radius	Inters.	Inters./Volume		Radius	Inters.	Inters./Volume																										0	1.4	0.547723	0.244949
n=5	0	1	Infinity		0	1	Infinity		0	2	Infinity		0	1	Infinity		0	2	Infinity																										20	14.8	7.39594	3.30757
	20	12	0.000358099		20	6	0.000179049		20	23	0.000686356		20	11	0.000328257		20	22	0.000656514																										40	22	5.43139	2.42899
	40	20	7.46039e-05		40	15	5.59529e-05		40	27	0.000100715		40	20	7.46039e-05		40	28	0.000104445																										60	21.6	6.8775	3.07571
	60	21	2.32101e-05		60	10	1.10524e-05		60	24	2.65258e-05		60	27	2.98416e-05		60	26	2.87363e-05																										80	15	10.5594	4.72229
	80	19	8.85921e-06		80	4	1.8651e-06		80	13	6.06157e-06		80	31	1.44545e-05		80	8	3.73019e-06																										100	10	9	4.02492
	100	18	4.29718e-06		100	1	2.38732e-07		100	7	1.67113e-06		100	21	5.01338e-06		100	3	7.16197e-07																										120	6.4	8.67756	3.88072
	120	7	9.67087e-07			0			120	4	5.52621e-07		120	21	2.90126e-06			0																											140	2.2	3.89872	1.74356
	140	2	1.74003e-07			0				0			140	9	7.83014e-07			0																											160	0.6	1.34164	0.6
		0				0				0			160	3	1.74853e-07			0																											180	0.2	0.447214	0.2
		0				0				0			180	1	4.09349e-08			0																											200	0.2	0.447214	0.2
		0				0				0			200	1	2.98416e-08			0																											220	0	0	0
		0				0				0				0				0																											240	0	0	0
		0				0				0				0				0																											260	0	0	0
		0				0				0				0				0																											280	0	0	0
		0				0				0				0				0																											300	0	0	0
		0				0				0				0				0																											320	0	0	0
		0				0				0				0				0																											340	0	0	0
		0				0				0				0				0																											360
Sub. a GlyT2Cre	Radius	Inters.	Inters./Volume		Radius	Inters.	Inters./Volume		Radius	Inters.	Inters./Volume		Radius	Inters.	Inters./Volume		Radius	Inters.	Inters./Volume		Radius	Inters.	Inters./Volume		Radius	Inters.	Inters./Volume		Radius	Inters.	Inters./Volume		Radius	Inters.	Inters./Volume		Radius	Inters.	Inters./Volume		Radius	Inters.	Inters./Volume
n=11	0	1	Infinity		0	1	Infinity		0	2	Infinity		0	1	Infinity		0	1	Infinity		0	1	Infinity		0	1	Infinity		0	3	Infinity		0	1	Infinity		0	1	Infinity		0	1	Infinity		0	1.27273	0.64667	0.194978
	20	4	0.000119366		20	4	0.000119366		20	3	8.95247e-05		20	6	0.000179049		20	2	5.96831e-05		20	4	0.000119366		20	2	5.96831e-05		20	8	0.000238732		20	5	0.000149208		20	6	0.000179049		20	6	0.000179049		20	4.54545	1.86353	0.561874
	40	10	3.73019e-05		40	4	1.49208e-05		40	8	2.98416e-05		40	9	3.35717e-05		40	4	1.49208e-05		40	5	1.8651e-05		40	5	1.8651e-05		40	15	5.59529e-05		40	7	2.61114e-05		40	7	2.61114e-05		40	10	3.73019e-05		40	7.63636	3.29462	0.993366
	60	12	1.32629e-05		60	8	8.84194e-06		60	7	7.7367e-06		60	11	1.21577e-05		60	5	5.52621e-06		60	9	9.94718e-06		60	8	8.84194e-06		60	13	1.43682e-05		60	9	9.94718e-06		60	10	1.10524e-05		60	10	1.10524e-05		60	9.27273	2.28433	0.688753
	80	12	5.59529e-06		80	18	8.39294e-06		80	11	5.12902e-06		80	14	6.52784e-06		80	7	3.26392e-06		80	12	5.59529e-06		80	9	4.19647e-06		80	15	6.99411e-06		80	9	4.19647e-06		80	13	6.06157e-06		80	10	4.66274e-06		80	11.8182	3.12468	0.942127
	100	10	2.38732e-06		100	12	2.86479e-06		100	9	2.14859e-06		100	12	2.86479e-06		100	6	1.43239e-06		100	12	2.86479e-06		100	13	3.10352e-06		100	16	3.81972e-06		100	9	2.14859e-06		100	13	3.10352e-06		100	15	3.58099e-06		100	11.5455	2.87623	0.867217
	120	8	1.10524e-06		120	12	1.65786e-06		120	9	1.2434e-06		120	12	1.65786e-06		120	6	8.28932e-07		120	8	1.10524e-06		120	9	1.2434e-06		120	18	2.4868e-06		120	9	1.2434e-06		120	13	1.79602e-06		120	10	1.38155e-06		120	10.3636	3.26413	0.984172
	140	7	6.09011e-07		140	15	1.30502e-06		140	8	6.96013e-07		140	13	1.13102e-06		140	4	3.48006e-07		140	7	6.09011e-07		140	7	6.09011e-07		140	14	1.21802e-06		140	9	7.83014e-07		140	12	1.04402e-06		140	6	5.2201e-07		140	9.27273	3.63568	1.0962
	160	5	2.91421e-07		160	15	8.74264e-07		160	8	4.66274e-07		160	10	5.82843e-07		160	3	1.74853e-07		160	7	4.0799e-07		160	6	3.49706e-07		160	9	5.24559e-07		160	7	4.0799e-07		160	10	5.82843e-07		160	3	1.74853e-07		160	7.54545	3.47458	1.04763
	180	4	1.6374e-07		180	9	3.68414e-07		180	7	2.86544e-07		180	10	4.09349e-07		180	2	8.18698e-08		180	6	2.45609e-07		180	4	1.6374e-07		180	3	1.22805e-07		180	9	3.68414e-07		180	8	3.27479e-07		180	1	4.09349e-08		180	5.72727	3.10132	0.935083
	200	7	2.08891e-07		200	9	2.68574e-07		200	7	2.08891e-07		200	7	2.08891e-07		200	1	2.98416e-08		200	5	1.49208e-07		200	3	8.95247e-08		200	1	2.98416e-08		200	4	1.19366e-07		200	8	2.38732e-07		200	1	2.98416e-08		200	4.81818	2.99393	0.902705
	220	1	2.24204e-08		220	7	1.56943e-07		220	7	1.56943e-07		220	5	1.12102e-07			0			220	5	1.12102e-07				0						220	3	6.72612e-08		220	4	8.96816e-08			0			220	3.55556	2.74368	0.827251
	240	1	1.72694e-08		240	4	6.90777e-08		240	5	8.63471e-08		240	3	5.18082e-08			0			240	3	5.18082e-08				0							0			240	1	1.72694e-08			0			240	1.88889	1.90029	0.57296
		0			260	3	4.07486e-08		260	3	4.07486e-08		260	2	2.71657e-08			0			260	3	4.07486e-08				0							0			260	1	1.35829e-08			0			260	1.33333	1.41421	0.426401
		0			280	1	1.08752e-08		280	2	2.17504e-08			0				0			280	2	2.17504e-08				0							0				0				0			280	0.555556	0.881917	0.265908
		0			300	1	8.84194e-09		300	1	8.84194e-09			0				0			300	2	1.76839e-08				0							0				0				0			300	0.444444	0.726483	0.219043
		0			320	1	7.28554e-09			0				0				0			320	1	7.28554e-09				0							0				0				0			320	0.222222	0.440959	0.132954
		0			340	1	6.074e-09			0				0				0				0					0							0				0				0			340	0.111111	0.333333	0.100504
		0				0				0				0				0				0					0							0				0				0			360	0	0	0
										0				0				0				0					0							0				0				0				0	0	0
										0				0				0				0					0							0				0				0				0	0	0
										0				0								0												0				0
										0				0																								0
										0				0																								0
Sub. a dorsal Brn3b-zDTA	Radius	Inters.	Inters./Volume		Radius	Inters.	Inters./Volume		Radius	Inters.	Inters./Volume		Radius	Inters.	Inters./Volume		Radius	Inters.	Inters./Volume		Radius	Inters.	Inters./Volume		Radius	Inters.	Inters./Volume		Radius	Inters.	Inters./Volume
n=8	0	2	Infinity		0	1	Infinity		0	1	Infinity		0	1	Infinity		0	1	Infinity		0	1	Infinity		0	1	Infinity		0	1	Infinity														0	1.125	0.353553	0.1066
	20	5	0.000149208		20	6	0.000179049		20	6	0.000179049		20	4	0.000119366		20	4	0.000119366		20	4	0.000119366		20	5	0.000149208		20	5	0.000149208														20	4.875	0.834523	0.251618
	40	7	2.61114e-05		40	7	2.61114e-05		40	7	2.61114e-05		40	15	5.59529e-05		40	8	2.98416e-05		40	4	1.49208e-05		40	7	2.61114e-05		40	6	2.23812e-05														40	7.625	3.20435	0.966148
	60	10	1.10524e-05		60	11	1.21577e-05		60	9	9.94718e-06		60	13	1.43682e-05		60	8	8.84194e-06		60	6	6.63146e-06		60	7	7.7367e-06		60	7	7.7367e-06														60	8.875	2.3566	0.710542
	80	11	5.12902e-06		80	10	4.66274e-06		80	9	4.19647e-06		80	13	6.06157e-06		80	8	3.73019e-06		80	7	3.26392e-06		80	10	4.66274e-06		80	9	4.19647e-06														80	9.625	1.84681	0.556835
	100	15	3.58099e-06		100	9	2.14859e-06		100	12	2.86479e-06		100	13	3.10352e-06		100	10	2.38732e-06		100	9	2.14859e-06		100	10	2.38732e-06		100	7	1.67113e-06														100	10.625	2.55999	0.771867
	120	17	2.34864e-06		120	7	9.67087e-07		120	12	1.65786e-06		120	11	1.51971e-06		120	8	1.10524e-06		120	7	9.67087e-07		120	13	1.79602e-06		120	9	1.2434e-06														120	10.5	3.4641	1.04447
	140	12	1.04402e-06		140	7	6.09011e-07		140	10	8.70016e-07		140	11	9.57018e-07		140	10	8.70016e-07		140	4	3.48006e-07		140	11	9.57018e-07		140	6	5.2201e-07														140	8.875	2.85044	0.85944
	160	7	4.0799e-07		160	3	1.74853e-07		160	9	5.24559e-07		160	7	4.0799e-07		160	8	4.66274e-07		160	1	5.82843e-08		160	16	9.32548e-07		160	4	2.33137e-07														160	6.875	4.58063	1.38111
	180	5	2.04675e-07		180	2	8.18698e-08		180	7	2.86544e-07		180	5	2.04675e-07		180	11	4.50284e-07		180	1	4.09349e-08		180	10	4.09349e-07		180	4	1.6374e-07														180	5.625	3.5431	1.06829
	200	4	1.19366e-07		200	2	5.96831e-08		200	7	2.08891e-07		200	4	1.19366e-07		200	7	2.08891e-07			0			200	8	2.38732e-07		200	2	5.96831e-08														200	4.25	2.86606	0.864149
	220	3	6.72612e-08		220	2	4.48408e-08		220	6	1.34522e-07		220	3	6.72612e-08		220	3	6.72612e-08			0			220	6	1.34522e-07		220	1	2.24204e-08														220	3	2.13809	0.644658
	240	1	1.72694e-08		240	1	1.72694e-08		240	6	1.03616e-07		240	1	1.72694e-08			0				0			240	8	1.38155e-07			0															240	2.125	3.09089	0.931937
	260	1	1.35829e-08		260	1	1.35829e-08		260	4	5.43315e-08			0				0				0			260	11	1.49412e-07			0															260	2.125	3.83359	1.15587
		0				0			280	3	3.26256e-08			0				0				0			280	7	7.61264e-08			0															280	1.25	2.54951	0.768706
		0				0			300	1	8.84194e-09			0				0				0			300	4	3.53678e-08			0															300	0.625	1.40789	0.424494
		0				0				0				0				0				0			320	4	2.91421e-08			0															320	0.5	1.41421	0.426401
		0				0				0				0				0				0			340	1	6.074e-09			0															340	0.125	0.353553	0.1066
		0				0				0				0				0				0			360	1	5.11686e-09			0															360	0.125	0.353553	0.1066
		0				0				0				0				0
Sub B_GlyT2
7.11.19 Cell 2		radius	diameter using area
	Label	#VALUE!	#VALUE!	Area	Mean	StdDev	Mode	Min	Max	X	Y	XM	YM	Perim.	BX	BY	Width	Height	Major	Minor	Angle	Circ.	Feret	IntDen	Median	Skew	Kurt	%Area	RawIntDen	Slice	FeretX	FeretY	FeretAngle	MinFeret	AR	Round	Solidity
1	C1-7-11-19.lif - TileScan_001_Merging001_Merged001:c:1/2 z:7/36 - TileScan_001_Merging001_Merged001	9.29376	18.5875	271.214	250.317	20.134	255	47	255	355.753	378.149	355.76	378.219	64.819	345.674	368.012	21.202	18.931	19.491	17.717	174.949	0.811	21.584	67889.3	255	-5.57	34.904	100	473599	7	914	1002	15.255	18.506	1.1	0.909	0.911
2	C1-7-11-19.lif - TileScan_001_Merging001_Merged001:c:1/2 z:7/36 - TileScan_001_Merging001_Merged001	233.608	467.215	171358	26.589	27.317	16	0	255	338.023	385.669	315.171	397.497	1753.52	137.436	97.682	417.989	566.783	536.488	406.68	87.774	0.7	588.739	4.55621e+06	20	4.76	30.306	98.666	31784330	7	780	1755	63.781	406.024	1.319	0.758	0.887
7.11.19 Cell 3		0	0
1	C1-7-11-19.lif - TileScan_003_Merging:c:1/2 z:9/46 - TileScan_003_Merging	7.70375	15.4075	186.352	236.687	40.409	255	49	255	373.971	362.298	373.821	362.465	53.277	365.74	355.517	18.173	13.63	18.462	12.852	22.912	0.825	20.668	44107.1	255	-2.514	5.71	100	307693	9	966	973	28.443	13.63	1.437	0.696	0.961
2	C1-7-11-19.lif - TileScan_003_Merging:c:1/2 z:9/46 - TileScan_003_Merging	203.735	407.469	130334	24.52	30.051	16	0	255	366.496	348.448	357.518	349.758	1542.03	168.104	93.139	417.989	504.312	480.873	345.096	64.995	0.689	518.485	3.19585e+06	16	4.505	26.918	90.81	22294368	9	774	1578	76.573	377.829	1.393	0.718	0.891
92350 Cell 6		0	0
1	C1-92350.lif - Series001:c:1/2 z:17/41 - Series001	8.24026	16.4805	213.212	250.524	20.995	255	50	255	186.467	205.843	186.446	205.908	60.025	179.545	194.697	14.394	22.727	22.666	11.977	64.217	0.744	24.769	53414.7	255	-5.504	32.755	100	372279	17	480	574	66.571	13.187	1.892	0.528	0.948
2	C1-92350.lif - Series001:c:1/2 z:17/41 - Series001	176.882	353.765	98242.4	41.297	35.881	25	0	255	184.204	184.271	187.339	186.952	1233.82	15.152	5.303	369.697	364.773	394.582	317.009	40.411	0.811	447.157	4.05715e+06	33	3.203	14.162	97.67	28276745	17	40	901	35.588	334.414	1.245	0.803	0.951
92359 Cell 5 4122019b		0	0
1	C1-RGCs4122019b.lif - Series003:c:1/2 z:6/28 - Series003	8.01946	16.0389	201.939	191.108	40.616	255	105	255	335.228	431.456	335.18	431.608	58.171	324.951	422.985	19.115	15.33	17.018	15.109	13.828	0.75	19.759	38592.2	179	0.437	-1.176	100	1077466	6	1717	2307	16.699	15.166	1.126	0.888	0.913
2	C1-RGCs4122019b.lif - Series003:c:1/2 z:6/28 - Series003	191.312	382.624	114925	47.782	36.874	18	0	255	315.649	420.092	340.139	410.66	1558.62	88.571	180.928	492.063	454.212	505.628	289.396	45.104	0.594	544.224	5.49133e+06	40	2.38	8.861	98.645	153314083	6	820	3356	56	331.991	1.747	0.572	0.815
92350 Cell 3		0	0
1	C1-92350.lif - TileScan_003_Merging:c:1/2 z:11/44 - TileScan_003_Merging	8.55188	17.1038	229.643	252.609	12.62	255	114	255	382.96	239.106	382.975	239.134	63.288	372.555	229.061	20.445	18.552	19.832	14.744	35.762	0.72	21.584	58009.7	255	-6.655	49.92	100	404679	11	985	652	21.615	16.134	1.345	0.743	0.918
2	C1-92350.lif - TileScan_003_Merging:c:1/2 z:11/44 - TileScan_003_Merging	160	320	80383.9	25.146	30.905	8	0	255	379.084	274.563	389.046	273.262	1235.94	139.708	102.225	454.335	299.861	424.163	241.294	12.851	0.661	454.795	2.02131e+06	16	4.12	22.955	88.93	14100798	11	369	774	177.423	266.626	1.758	0.569	0.916
92350 Cell 1		0	0
1	C1-92350.lif - TileScan_004_Merging:c:1/2 z:12/40 - TileScan_004_Merging	8.3575	16.715	219.322	241.391	33.026	255	61	255	380.658	361.523	380.627	361.573	59.417	370.283	352.11	18.931	18.173	17.97	15.54	149.145	0.781	19.409	52942.3	255	-3.151	9.967	100	369328	12	1005	930	110.556	16.434	1.156	0.865	0.942
2	C1-92350.lif - TileScan_004_Merging:c:1/2 z:12/40 - TileScan_004_Merging	209.082	418.164	137266	15.283	19.195	8	0	255	357.265	364.824	375.241	369.635	1499.62	93.139	174.919	524.757	425.94	485.988	359.622	13.156	0.767	526.348	2.09786e+06	10	5.872	57.277	80.881	14634759	12	246	1089	4.456	395.532	1.351	0.74	0.922
5.21.14 Cell 2		0	0
1	C1-5-21-14.lif - TileScan_001_Merging:c:1/2 z:12/46 - TileScan_001_Merging	9.58394	19.1679	288.415	250.678	19.502	255	82	255	234.335	354.573	234.367	354.553	65.944	224.517	345.673	20.445	20.066	21.319	17.225	51.331	0.833	22.271	72299.4	255	-5.574	33.179	100	504365	12	609	965	54.689	17.713	1.238	0.808	0.968
2	C1-5-21-14.lif - TileScan_001_Merging:c:1/2 z:12/46 - TileScan_001_Merging	181.89	363.78	103883	14.027	23.41	8	0	255	262.629	321.93	253.854	324.973	1281.81	93.139	103.361	350.974	431.618	388.552	340.414	109.543	0.795	438.08	1.45712e+06	8	6.515	56.353	75.324	10164986	12	408	1413	80.147	350.922	1.141	0.876	0.945
		0	0
		0	0
		0	0
2833L Cell 1		0	0
1	C1-2833L GlyT2_cre_ x_Ai9 NB fill.lif - 2833L Cell 1 20x:c:1/2 z:7/14 - 2833L Cell 1 20x	6.70291	13.4058	141.077	249.174	25.015	255	33	255	281.928	313.237	281.983	313.293	47.871	273.295	307.386	16.477	12.5	16.017	11.214	27.144	0.774	17.832	35152.7	255	-5.062	27.839	100	108889	7	481	556	22.479	11.976	1.428	0.7	0.937
2	C1-2833L GlyT2_cre_ x_Ai9 NB fill.lif - 2833L Cell 1 20x:c:1/2 z:7/14 - 2833L Cell 1 20x	174.858	349.717	96006.9	15.295	16.222	12	0	255	298.658	317.404	298.804	312.809	1321.88	90.909	155.114	441.477	334.091	417.324	292.913	10.148	0.69	459.323	1.46838e+06	12	7.002	83.362	94.961	4548468	7	162	620	16.53	306.818	1.425	0.702	0.919
2833L Cell 2		0	0
1	C1-2833L GlyT2_cre_ x_Ai9 NB fill.lif - 2833L Cell 2 20x:c:1/2 z:4/15 - 2833L Cell 2 20x	7.59307	15.1861	181.036	249.077	23.072	255	73	255	271.814	231.696	271.915	231.73	54.404	262.121	225.048	19.32	14.098	18.451	12.493	155.344	0.769	20.013	45091.9	255	-4.599	22.96	100	165387	4	502	436	164.876	13.496	1.477	0.677	0.924
2	C1-2833L GlyT2_cre_ x_Ai9 NB fill.lif - 2833L Cell 2 20x:c:1/2 z:4/15 - 2833L Cell 2 20x	129.629	259.259	52763.9	13.287	20.995	5	0	255	227.131	272.236	241.397	252.162	953.911	91.899	113.307	247.501	321.647	301.272	222.991	116.845	0.729	348.524	701071	8	7.515	75.129	93.212	2571372	4	275	258	121.023	233.789	1.351	0.74	0.919
2833L Cell 3		0	0
1	C1-2833L GlyT2_cre_ x_Ai9 NB fill.lif - 2833L Cell 3 20x:c:1/2 z:7/19 - 2833L Cell 3 20x	7.48223	14.9645	175.789	248.486	25.651	255	65	255	290.964	263.197	291.01	263.208	49.737	282.735	255.373	15.391	14.821	15.978	14.008	41.87	0.893	17.56	43681.2	255	-4.615	22.252	100	134431	7	497	471	35.754	14.821	1.141	0.877	0.941
2	C1-2833L GlyT2_cre_ x_Ai9 NB fill.lif - 2833L Cell 3 20x:c:1/2 z:7/19 - 2833L Cell 3 20x	226.322	452.644	160836	11.01	15.14	8	0	255	257.81	279.149	268.159	286.405	1651.46	31.352	29.072	482.815	521.577	553.485	369.989	49.785	0.741	562.58	1.77084e+06	8	9.452	131.674	92.524	5449856	7	291	966	66.344	389.935	1.496	0.668	0.905
2833L Cell 4		0	0																							17.4625
1	C1-2833L GlyT2_cre_ x_Ai9 NB fill.lif - 2833L Cell 4 20x:c:1/2 z:5/19 - 2833L Cell 4 20x	7.59637	15.1927	181.193	248.487	31.226	255	41	255	262.281	272.473	262.356	272.556	53.9	254.709	264.639	14.895	16.385	18.168	12.698	121.011	0.784	19.389	45024.1	255	-5.273	27.556	100	182638	5	517	533	129.806	13.189	1.431	0.699	0.949
2	C1-2833L GlyT2_cre_ x_Ai9 NB fill.lif - 2833L Cell 4 20x:c:1/2 z:5/19 - 2833L Cell 4 20x	170.535	341.07	91318.3	8.716	16.994	0	0	255	270.965	265.621	249.036	289.307	1189	83.91	72.49	355.997	388.766	371.621	312.872	74.964	0.812	391.463	795906	5	8.742	110.658	63.365	3228553	5	582	929	81.613	318.21	1.188	0.842	0.938
Sub_b_GlyT2_small	Label	radius	diameter using area	Area	Mean	StdDev	Mode	Min	Max	X	Y	XM	YM	Perim.	BX	BY	Width	Height	Major	Minor	Angle	Circ.	Feret	IntDen	Median	Skew	Kurt	%Area	RawIntDen	Slice	FeretX	FeretY	FeretAngle	MinFeret	AR	Round	Solidity
2696 Cell 1		0	0
1	C1-2696 GlyT2 NB fills.lif - Series002:c:1/2 z:5/12 - Series002	9.13754	18.2751	262.173	237.096	48.446	255	0	255	247.724	258.939	247.752	258.897	64.231	240.527	247.714	14.853	21.082	22.255	14.999	99.296	0.799	22.722	62160.2	255	-2.832	7.045	99.912	270764	5	509	517	114.944	14.853	1.484	0.674	0.961
2	C1-2696 GlyT2 NB fills.lif - Series002:c:1/2 z:5/12 - Series002	109.763	219.526	37830.5	18.386	29.665	0	0	255	255.248	243.797	252.032	253.341	806.509	134.638	127.451	254.422	238.132	234.972	204.991	169.593	0.731	259.526	695537	12	4.851	31.689	65.246	3029694	5	293	634	16.628	225.743	1.146	0.872	0.877
2696 cell 3		0	0
1	C1-2696 GlyT2 NB fills.lif - Series004:c:1/2 z:4/11 - Series004	7.36046	14.7209	170.114	249.3	28.375	255	12	255	273.081	267.758	273.048	267.749	52.363	265.922	260.172	14.374	15.812	15.784	13.722	110.317	0.78	16.389	42409.3	255	-5.367	29.206	100	184731	4	556	547	127.875	13.86	1.15	0.869	0.947
2	C1-2696 GlyT2 NB fills.lif - Series004:c:1/2 z:4/11 - Series004	71.594	143.188	16094.7	36.177	44.695	12	0	255	274.665	285.172	267.459	287.872	518.152	206.509	196.447	151.887	161.949	155.426	131.846	40.246	0.753	185.314	582251	25	2.862	10.05	81.287	2536231	4	442	748	60.917	135.692	1.179	0.848	0.937
2617R		0	0
1	C1-EI cells for tracing.lif - 2617R small on strat _trace:c:1/2 z:9/32 - 2617R small on strat _trace	10.0688	20.1377	318.338	211.255	50.008	255	37	255	163.61	150.095	163.153	149.628	67.149	153.506	139.468	21.668	20.752	21.68	18.696	134.294	0.887	22.295	67250.6	233	-0.845	-0.412	100	722071	9	505	475	160.821	19.206	1.16	0.862	0.962
2	C1-EI cells for tracing.lif - 2617R small on strat _trace:c:1/2 z:9/32 - 2617R small on strat _trace	86.6966	173.393	23601.2	47.893	32.694	26	0	255	141.051	168.436	145.311	165.99	675.883	67.75	47.608	152.591	241.093	225.523	133.246	74.027	0.649	241.402	1.13034e+06	41	3.351	15.642	99.996	12136484	9	486	946	87.101	150.99	1.693	0.591	0.865
2662L		0	0
1	C1-EI cells for tracing.lif - 2662L small on strat:c:1/2 z:11/41 - 2662L small on strat	10.3999	20.7999	339.618	249.735	23.748	255	35	255	212.529	225.625	212.551	225.69	72.104	201.515	214.394	22.727	21.591	21.659	19.965	42.583	0.821	23.106	84814.5	255	-5.603	34.159	100	591123	11	532	606	10.389	20.437	1.085	0.922	0.939
2	C1-EI cells for tracing.lif - 2662L small on strat:c:1/2 z:11/41 - 2662L small on strat	135.256	270.512	57443.6	42.659	53.8	2	0	255	216.106	190.499	180.783	216.626	1031.02	89.394	12.121	266.667	354.545	320.287	228.356	81.717	0.679	357.352	2.45051e+06	28	2.316	5.832	91.666	17079104	11	562	32	97.185	262.857	1.403	0.713	0.866
2867		0	0																							18.7875	259.526
1	C3-EI cells for tracing.lif - 2867 small on strat_trace:c:3/3 z:7/44 - 2867 small on strat_trace	8.86457	17.7291	246.743	69.621	47.164	19	0	255	150.389	158.297	150.526	157.699	60.325	139.874	149.74	20.314	16.831	19.869	15.811	14.085	0.852	20.563	17178.5	60	1.034	1.1	99.966	203990	7	482	554	8.931	16.154	1.257	0.796	0.966
2	C3-EI cells for tracing.lif - 2867 small on strat_trace:c:3/3 z:7/44 - 2867 small on strat_trace	74.6613	149.323	17503.3	6.789	11.703	2	0	255	157.586	137.268	155.355	140.804	552.101	61.231	61.521	183.983	150.611	186.561	119.457	30.52	0.722	204.292	118837	4	8.507	105.158	86.949	1411159	7	211	609	25.764	134.394	1.562	0.64	0.911
Sub_a_GlyT2Cre	Label	radius	diameter using area	Area	Mean	StdDev	Mode	Min	Max	X	Y	XM	YM	Perim.	BX	BY	Width	Height	Major	Minor	Angle	Circ.	Feret	IntDen	Median	Skew	Kurt	%Area	RawIntDen	Slice	FeretX	FeretY	FeretAngle	MinFeret	AR	Round	Solidity
92350 Cell 4_		0	0
1	C1-92350.lif - TileScan_002_Merging:c:1/2 z:15/45 - TileScan_002_Merging	8.32464	16.6493	217.601	251.164	19.909	255	55	255	480.41	230.765	480.406	230.832	58.447	471.75	222.624	19.309	16.28	18.827	14.716	163.466	0.8	20.038	54653.5	255	-5.926	37.27	100	381267	15	1248	595	157.796	15.939	1.279	0.782	0.941
2	C1-92350.lif - TileScan_002_Merging:c:1/2 z:15/45 - TileScan_002_Merging	171.247	342.493	92081.7	26.531	30.979	8	0	255	404.53	281.079	431.19	287.302	1459.02	244.204	60.199	305.54	504.312	435.899	268.966	98.375	0.544	506.895	2.44306e+06	17	4.001	22.526	90.553	17043011	15	984	1491	84.213	302.4	1.621	0.617	0.822
92359 cell 2		0	0
1	C1-92350.lif - TileScan_003_Merging:c:1/2 z:9/44 - TileScan_003_Merging	6.4948	12.9896	132.453	246.271	31.118	255	50	255	378.397	469.933	378.333	469.976	46.363	370.283	463.422	15.145	11.737	15.558	10.84	8.22	0.774	15.688	32619.3	255	-4.281	18.505	100	227554	9	978	1237	160.253	11.654	1.435	0.697	0.932
2	C1-92350.lif - TileScan_003_Merging:c:1/2 z:9/44 - TileScan_003_Merging	183.549	367.097	105787	15.673	18.376	8	0	255	426.546	452.736	426.266	453.339	1503.52	182.87	283.959	515.67	347.566	524.959	256.577	25.017	0.588	556.029	1.65801e+06	13	5.868	59.368	83.561	11566383	9	507	1617	33.333	314.17	2.046	0.489	0.838
5.21.14 Cell 1		0	0
1	C1-5-21-14.lif - TileScan_001_Merging:c:1/2 z:19/46 - TileScan_001_Merging	7.79799	15.596	190.939	250.742	19.724	255	83	255	452.124	416.936	452.143	416.99	52.226	443.734	410.037	17.038	13.251	17.915	13.57	16.077	0.88	19.224	47876.4	255	-5.461	31.468	100	333989	19	1174	1116	32.125	13.251	1.32	0.757	0.969
2	C1-5-21-14.lif - TileScan_001_Merging:c:1/2 z:19/46 - TileScan_001_Merging	211.77	423.541	140819	13.405	18.137	8	0	255	457.231	423.468	443.73	414.683	1575.89	229.439	149.931	506.583	519.078	444.115	403.715	104.884	0.713	532.798	1.88773e+06	8	6.8	74.119	77.768	13168927	19	1071	396	103.562	411.361	1.1	0.909	0.906
2833L Cell 5		0	0
1	C1-2833L GlyT2_cre_ x_Ai9 NB fill.lif - 2833L Cell 5 20x:c:1/2 z:5/20 - 2833L Cell 5 20x	7.96961	15.9392	199.436	251.106	22.486	255	28	255	240.451	210.929	240.492	210.958	53.464	232.863	202.079	14.895	17.378	17.172	14.787	78.832	0.877	18.216	50079.5	255	-6.71	47.941	100	203145	5	477	442	72.553	14.895	1.161	0.861	0.953
2	C1-2833L GlyT2_cre_ x_Ai9 NB fill.lif - 2833L Cell 5 20x:c:1/2 z:5/20 - 2833L Cell 5 20x	153.077	306.154	73578.2	8.26	17.763	0	0	255	244.067	263.414	216.089	233.697	1184.77	38.728	97.812	368.906	345.57	357.286	262.207	127.947	0.659	384.318	607724	5	9.525	120.575	60.544	2465201	5	93	430	143.722	322.658	1.363	0.734	0.854
2662R		0	0
1	C1-EI cells for tracing.lif - 2662R OFF strat:c:1/2 z:15/39 - 2662R OFF strat	6.06874	12.1375	115.645	235.316	35.836	255	31	255	186.556	170.071	186.734	170.161	42.433	180.682	164.015	12.5	12.121	13.465	10.935	46.039	0.807	14.621	27213.2	255	-2.711	8.686	100	189665	15	479	463	36.573	11.499	1.231	0.812	0.953
2	C1-EI cells for tracing.lif - 2662R OFF strat:c:1/2 z:15/39 - 2662R OFF strat	96.6357	193.271	29322.8	44.675	43.271	22	0	255	194.021	216.112	202.28	208.489	809.507	24.242	115.152	324.242	187.879	343.937	108.552	29.204	0.562	364.527	1.31e+06	33	3.101	10.913	99.968	9130193	15	78	786	28.962	113.234	3.168	0.316	0.951
2648R cell1		0	0
1	C1-2648R_Glyt2_cre_x_Ai9 NB fills.lif - Cell 1:c:1/2 z:7/22 - Cell 1	7.06386	14.1277	156.68	246.579	32.013	255	87	255	422.215	359.495	422.227	359.626	49.908	415.909	350	12.879	16.667	16.613	12.008	78.109	0.79	18.007	38634.1	255	-3.829	13.392	100	67316	7	549	484	67.751	12.678	1.383	0.723	0.94
2	C1-2648R_Glyt2_cre_x_Ai9 NB fills.lif - Cell 1:c:1/2 z:7/22 - Cell 1	181.567	363.133	103515	30.148	28.98	7	0	255	438.705	412.019	464.208	388.463	1518.5	177.273	212.121	574.242	418.182	582.096	226.422	35.267	0.564	641.684	3.12078e+06	26	3.548	21.474	95.741	5437643	7	234	732	26.505	278.258	2.571	0.389	0.845
2648R cell2		0	0
1	C1-2648R_Glyt2_cre_x_Ai9 NB fills.lif - Cell 2:c:1/2 z:12/23 - Cell 2	6.67625	13.3525	139.957	247.981	30.471	255	53	255	250.288	257.456	250.375	257.465	46.8	243.226	251.613	14.307	12.827	14.507	12.283	21.472	0.803	15.887	34706.6	255	-4.555	20.276	100	142589	12	500	536	53.842	12.561	1.181	0.847	0.94
2	C1-2648R_Glyt2_cre_x_Ai9 NB fills.lif - Cell 2:c:1/2 z:12/23 - Cell 2	159.414	318.828	79796.2	36.216	23.662	34	0	255	245.496	232.537	245.683	234.432	1126.93	64.137	83.871	359.165	323.643	362.563	280.226	10.988	0.79	405.714	2.88994e+06	33	3.657	25.868	99.78	11873050	12	144	688	29.745	311.374	1.294	0.773	0.928
2648R cell3		0	0																							17.9885	506.895
1	C1-2648R_Glyt2_cre_x_Ai9 NB fills.lif - Cell 3:c:1/2 z:6/19 - Cell 3	5.77539	11.5508	104.735	249.628	24.214	255	82	255	268.366	237.978	268.415	238.043	38.813	262.326	231.932	11.69	12.158	12.298	10.843	125.411	0.874	13.176	26144.9	255	-4.996	25.263	100	119572	6	561	503	152.526	11.067	1.134	0.882	0.941
2	C1-2648R_Glyt2_cre_x_Ai9 NB fills.lif - Cell 3:c:1/2 z:6/19 - Cell 3	153.955	307.911	74425	46.31	30.622	34	0	255	232.911	243.313	238.004	248.957	1063.84	81.363	108.484	316.101	303.008	338.944	279.577	30.293	0.826	377.964	3.4466e+06	42	3.318	17.261	99.924	15762799	6	174	733	37.763	302.536	1.212	0.825	0.975
2648R cell4		0	0																							16.5555	384.318
1	C1-2648R_Glyt2_cre_x_Ai9 NB fills.lif - Cell 4:c:1/2 z:8/25 - Cell 4	6.72946	13.4589	142.197	250.074	20.718	255	103	255	323.737	280.34	323.78	280.407	46.799	317.21	272.232	13.612	15.979	18.352	9.866	126.715	0.816	18.715	35559.7	255	-4.724	22.957	100	101530	8	537	461	124.695	10.416	1.86	0.538	0.933
2	C1-2648R_Glyt2_cre_x_Ai9 NB fills.lif - Cell 4:c:1/2 z:8/25 - Cell 4	171.316	342.632	92156.2	37.692	26.594	34	0	255	339.95	265.709	316.041	254.816	1157.51	189.971	54.446	309.517	437.939	424.784	276.228	106.962	0.864	453.962	3.47355e+06	37	1.927	11.453	96.244	9917657	8	482	92	105.268	294.318	1.538	0.65	1
2648R cell5		0	0
1	C1-2648R_Glyt2_cre_x_Ai9 NB fills.lif - Cell 5:c:1/2 z:7/19 - Cell 5	6.60778	13.2156	137.101	252.039	16.079	255	112	255	268.923	292.886	268.969	292.893	46.641	262.571	285.45	13.074	14.164	14.006	12.464	72.935	0.792	14.819	34554.8	255	-6.065	38.179	100	116442	7	491	524	107.103	12.668	1.124	0.89	0.94
2	C1-2648R_Glyt2_cre_x_Ai9 NB fills.lif - Cell 5:c:1/2 z:7/19 - Cell 5	170.796	341.591	91597.4	46.72	24.471	34	0	255	298.025	301.283	293.838	296.185	1256.8	139.457	74.631	349.186	438.526	460.374	253.327	124.069	0.729	497.167	4.27944e+06	42	2.635	16.476	99.973	14420786	7	296	137	118.109	284.063	1.817	0.55	0.924
2648R cell5		0	0
1	C1-2648R_Glyt2_cre_x_Ai9 NB fills.lif - Cell 6:c:1/2 z:4/16 - Cell 6	7.42562	14.8512	173.139	251.243	17.549	255	103	255	240.617	216.739	240.615	216.778	50.769	233.044	209.74	16.313	13.517	15.985	13.791	178.247	0.844	17.1	43500	255	-5.4	31.173	100	200241	4	500	472	17.447	13.517	1.159	0.863	0.959
2	C1-2648R_Glyt2_cre_x_Ai9 NB fills.lif - Cell 6:c:1/2 z:4/16 - Cell 6	131.28	262.56	54116	29.164	24.61	15	0	255	274.452	200.14	252.745	197.04	923.422	143.555	45.677	292.703	281.051	308.312	223.483	136.216	0.798	347.286	1.57825e+06	23	4.387	32.85	99.003	7265079	4	308	273	147.44	252.054	1.38	0.725	0.985
Sub a Brn3b_neg
1=dendrite 2=soma	Cell number	Area	Mean	StdDev	Mode	Min	Max	X	Y	XM	YM	Perim.	BX	BY	Width	Height	Major	Minor	Angle	Circ.	Feret	IntDen	Median	Skew	Kurt	%Area	RawIntDen	Slice	FeretX	FeretY	FeretAngle	MinFeret	AR	Round	Solidity
1	1	217.122	196.119	58.647	255	23	255	261.459	239.959	261.604	239.782	57.057	252.044	232.365	18.544	15.895	17.982	15.374	7.043	0.838	20.029	42581.8	215	-0.799	-0.45	100	297317	2	666	640	22.203	15.845	1.17	0.855	0.944
2	1	81993.1	27.966	22.221	20	0	255	291.698	250.829	290.258	253.858	1298.97	163.11	6.055	303.891	438.239	408.775	255.39	100.107	0.611	469.503	2.29305e+06	23	3.904	25.338	99.781	16010660	2	613	16	120.037	286.939	1.601	0.625	0.879
1	2	126.607	223.468	43.798	255	19	255	235.183	190.206	235.073	190.126	42.481	228.58	183.167	14.002	13.246	13.281	12.137	153.899	0.882	14.505	28292.6	243	-1.765	3.007	100	197546	3	604	496	164.876	12.518	1.094	0.914	0.949
2	2	67972.7	28.058	21.862	20	0	255	249.985	212.591	249.803	215.349	1137.39	142.674	2.271	237.285	464.351	450.645	192.048	71.288	0.66	496.578	1.90716e+06	23	4.201	28.849	99.858	13316266	3	505	1233	69.245	215.174	2.347	0.426	0.985
1	3	147.803	162.308	40.847	184	28	255	316.474	259.785	316.608	259.781	48.453	308.811	252.801	14.759	14.381	14.998	12.548	49.393	0.791	17.214	23989.7	167	-0.544	0.12	100	167502	7	817	697	33.341	13.125	1.195	0.837	0.899
2	3	131252	19.025	18.167	10	0	255	319.601	274.339	284.779	309.047	1562.03	127.914	101.423	472.299	461.702	482.629	346.26	36.488	0.676	522.846	2.49708e+06	15	3.944	26.42	97.901	17435271	7	338	1120	34.323	414.153	1.394	0.717	0.854
1	4	125.891	219.199	46.172	255	34	255	292.813	270.72	293.029	270.801	43.282	286.861	264.533	12.489	12.867	13.153	12.187	143.564	0.844	14.386	27595.1	237	-1.585	2.187	100	192676	6	760	701	125.362	12.326	1.079	0.927	0.934
2	4	93170.3	26.906	24.026	17	0	255	291.065	243.576	275.987	257.769	1325.02	84.015	23.464	399.637	410.234	417.709	283.997	34.174	0.667	479.504	2.50685e+06	21	4.002	24.496	99.546	17503476	6	366	1146	58.819	324.622	1.471	0.68	0.864
1	5	158.402	220.654	43.357	255	28	255	524.797	490.402	524.695	490.555	48.51	516.955	483.274	15.895	15.138	16.038	12.575	141.838	0.846	17.101	34951.9	240	-1.397	1.589	100	244043	7	1366	1283	155.136	13.112	1.275	0.784	0.946
2	5	107240	27.444	22.543	20	0	255	519.706	488.745	504.516	488.313	1269.02	342.492	283.833	397.367	426.885	379.928	359.391	50.398	0.837	432.931	2.9431e+06	23	4.227	28.905	99.79	20549508	7	1219	1878	79.83	366.254	1.057	0.946	0.965
1	6	192.058	175.221	65.755	255	3	255	586.569	412.317	586.968	412.275	52.951	579.777	403.043	14.759	17.787	17.62	13.878	101.619	0.861	18.268	33652.6	185	-0.499	-0.726	100	234971	7	1547	1065	103.173	14.759	1.27	0.788	0.954
2	6	43717.8	27.148	26.797	20	0	255	567.867	410.104	560.045	418.13	866.129	464.73	282.698	242.583	304.269	294.888	188.761	61.156	0.732	332.732	1.18683e+06	20	4.631	29.024	99.756	8286765	7	1348	1551	56.599	207.195	1.562	0.64	0.983
1	7	189.051	185.535	54.207	255	16	255	631.582	759.185	631.699	759.266	53.391	623.298	750.455	15.516	17.787	16.712	14.403	83.65	0.833	18.268	35075.5	198	-0.724	-0.373	100	244906	8	1665	2030	76.827	15.253	1.16	0.862	0.948
2	7	153827	26.275	20.623	20	0	255	630.235	788.968	619.364	781.81	1661.75	437.103	492.735	430.291	631.245	639.436	306.299	66.501	0.7	650.93	4.04184e+06	21	3.791	24.886	99.775	28221185	8	1230	2766	51.871	306.447	2.088	0.479	0.989
1	8	113.43	205.023	49.809	255	27	255	650.269	774.136	650.473	774.354	41.083	643.734	767.485	13.246	12.867	14.111	10.235	133.372	0.845	14.084	23255.8	220	-0.983	0.225	100	162378	8	1702	2036	149.3	10.369	1.379	0.725	0.938
2	8	61909.6	28.73	23.548	20	0	255	622.76	753.725	617.618	743.515	1082.02	471.163	591.887	283.455	338.708	309.578	254.623	91.946	0.664	376.43	1.77863e+06	23	3.957	24.879	99.868	12418885	8	1451	2459	64.131	258.299	1.216	0.822	0.894
Sholl analysis
Sub B GlyT2	2833L cell 4			2833L cell 3				2833L cell 2				2833L cell 1				92350 Cell 6				92350 Cell 5				92350 Cell 2				92350 Cell 3				92350 Cell 1				5.21.14 Cell 2				7.11.19 Cell 3
Radius	Inters.	Inters./Volume		Radius	Inters.	Inters./Volume		Radius	Inters.	Inters./Volume		Radius	Inters.	Inters./Volume		Radius	Inters.	Inters./Volume		Radius	Inters.	Inters./Volume		Radius	Inters.	Inters./Volume		Radius	Inters.	Inters./Volume		0	1	Infinity		Radius	Inters.	Inters./Volume		Radius	Inters.	Inters./Volume
0	1	Infinity		0	1	Infinity		0	1	Infinity		0	1	Infinity		0	1	Infinity		0	1	Infinity		0	1	Infinity		0	1	Infinity		20	4	0.000119366		0	1	Infinity		0	1	Infinity		0	1.27273	0.904534	0.272727
20	6	0.000179049		20	5	0.000149208		20	4	0.000119366		20	7	0.000208891		20	6	0.000179049		20	6	0.000179049		20	6	0.000179049		20	5	0.000149208		40	8	2.98416e-05		20	6	0.000179049		20	6	0.000179049		20	5.90909	1.04447	0.314918
40	9	3.35717e-05		40	7	2.61114e-05		40	13	4.84925e-05		40	9	3.35717e-05		40	11	4.10321e-05		40	10	3.73019e-05		40	7	2.61114e-05		40	11	4.10321e-05		60	11	1.21577e-05		40	12	4.47623e-05		40	9	3.35717e-05		40	9.90909	1.92117	0.579256
60	14	1.54734e-05		60	8	8.84194e-06		60	19	2.09996e-05		60	14	1.54734e-05		60	13	1.43682e-05		60	17	1.87891e-05		60	13	1.43682e-05		60	14	1.54734e-05		80	14	6.52784e-06		60	14	1.54734e-05		60	14	1.54734e-05		60	14	2.68328	0.80904
80	18	8.39294e-06		80	10	4.66274e-06		80	23	1.07243e-05		80	17	7.92666e-06		80	22	1.0258e-05		80	16	7.46039e-06		80	18	8.39294e-06		80	18	8.39294e-06		100	15	3.58099e-06		80	14	6.52784e-06		80	14	6.52784e-06		80	16.8182	3.68288	1.11043
100	21	5.01338e-06		100	11	2.62606e-06		100	23	5.49085e-06		100	24	5.72958e-06		100	26	6.20704e-06		100	19	4.53592e-06		100	19	4.53592e-06		100	15	3.58099e-06		120	15	2.07233e-06		100	17	4.05845e-06		100	17	4.05845e-06		100	18.8182	4.44563	1.34041
120	22	3.03942e-06		120	12	1.65786e-06		120	20	2.76311e-06		120	23	3.17757e-06		120	26	3.59204e-06		120	17	2.34864e-06		120	24	3.31573e-06		120	19	2.62495e-06		140	17	1.47903e-06		120	15	2.07233e-06		120	19	2.62495e-06		120	19.4545	4.13192	1.24582
140	19	1.65303e-06		140	12	1.04402e-06		140	15	1.30502e-06		140	19	1.65303e-06		140	26	2.26204e-06		140	16	1.39203e-06		140	21	1.82703e-06		140	20	1.74003e-06		160	16	9.32548e-07		140	12	1.04402e-06		140	19	1.65303e-06		140	17.7273	4.101	1.2365
160	15	8.74264e-07		160	14	8.1598e-07		160	12	6.99411e-07		160	15	8.74264e-07		160	19	1.1074e-06		160	17	9.90833e-07		160	20	1.16569e-06		160	16	9.32548e-07		180	14	5.73089e-07		160	13	7.57696e-07		160	18	1.04912e-06		160	15.7273	2.53341	0.763853
180	9	3.68414e-07		180	11	4.50284e-07		180	5	2.04675e-07		180	9	3.68414e-07		180	12	4.91219e-07		180	9	3.68414e-07		180	18	7.36828e-07		180	12	4.91219e-07		200	12	3.58099e-07		180	8	3.27479e-07		180	11	4.50284e-07		180	10.5455	3.26691	0.985012
200	1	2.98416e-08		200	12	3.58099e-07		200	1	2.98416e-08		200	3	8.95247e-08		200	4	1.19366e-07		200	9	2.68574e-07		200	15	4.47623e-07		200	6	1.79049e-07		220	11	2.46624e-07		200	7	2.08891e-07		200	7	2.08891e-07		200	6.90909	4.54873	1.37149
				220	10	2.24204e-07						220	1	2.24204e-08		220	2	4.48408e-08		220	5	1.12102e-07		220	12	2.69045e-07		220	3	6.72612e-08		240	9	1.55425e-07		220	2	4.48408e-08		220	5	1.12102e-07		220	5.44444	3.97213	1.19764
				240	5	8.63471e-08						240	1	1.72694e-08						240	5	8.63471e-08		240	9	1.55425e-07		240	1	1.72694e-08		260	3	4.07486e-08			0			240	5	8.63471e-08		240	3.625	2.97309	0.896421
				260	3	4.07486e-08						260	1	1.35829e-08						260	2	2.71657e-08		260	5	6.79143e-08			0			280	1	1.08752e-08			0			260	1	1.35829e-08		260	1.625	1.68502	0.508052
				280	2	2.17504e-08															0			280	3	3.26256e-08			0				0				0				0			280	0.714286	1.25357	0.377964
				300	1	8.84194e-09															0			300	2	1.76839e-08			0				0				0				0			300	0.428571	0.786796	0.237228
																					0			320	1	7.28554e-09			0				0				0				0			320	0.166667	0.408248	0.123091
																					0				0				0				0				0				0			340
																																	0								0			360
Sub B GlyT2 Small
2596 Cell 1								2617R				2662L				2867
Radius	Inters.	Inters./Volume		Radius	Inters.	Inters./Volume		Radius	Inters.	Inters./Volume		Radius	Inters.	Inters./Volume		Radius	Inters.	Inters./Volume																											1.4	0.547723	0.244949
0	1	Infinity		0	1	Infinity		0	2	Infinity		0	1	Infinity		0	2	Infinity																											14.8	7.39594	3.30757
20	12	0.000358099		20	6	0.000179049		20	23	0.000686356		20	11	0.000328257		20	22	0.000656514																											22	5.43139	2.42899
40	20	7.46039e-05		40	15	5.59529e-05		40	27	0.000100715		40	20	7.46039e-05		40	28	0.000104445																											21.6	6.8775	3.07571
60	21	2.32101e-05		60	10	1.10524e-05		60	24	2.65258e-05		60	27	2.98416e-05		60	26	2.87363e-05																											15	10.5594	4.72229
80	19	8.85921e-06		80	4	1.8651e-06		80	13	6.06157e-06		80	31	1.44545e-05		80	8	3.73019e-06																											10	9	4.02492
100	18	4.29718e-06		100	1	2.38732e-07		100	7	1.67113e-06		100	21	5.01338e-06		100	3	7.16197e-07																											6.4	8.67756	3.88072
120	7	9.67087e-07			0			120	4	5.52621e-07		120	21	2.90126e-06			0																												2.2	3.89872	1.74356
140	2	1.74003e-07			0				0			140	9	7.83014e-07			0																												0.6	1.34164	0.6
	0				0				0			160	3	1.74853e-07			0																												0.2	0.447214	0.2
	0				0				0			180	1	4.09349e-08			0																												0.2	0.447214	0.2
	0				0				0			200	1	2.98416e-08			0																												0	0	0
	0				0				0				0				0																												0	0	0
	0				0				0				0				0																												0	0	0
	0				0				0				0				0																												0	0	0
	0				0				0				0				0																												0	0	0
	0				0				0				0				0																												0	0	0
	0				0				0				0				0																												0	0	0
	0				0				0				0				0
													0				0
													0
Sub a GlyT2
2833L Cell 5				92350 Cell 4				92350 Cell 2				5.21.14 Cell 1				2662R				2648R cell 1				2648R cell 2				2648R cell 3				2648R cell 4				2648R cell 5				2648R cell 6
Radius	Inters.	Inters./Volume		Radius	Inters.	Inters./Volume		Radius	Inters.	Inters./Volume		Radius	Inters.	Inters./Volume		Radius	Inters.	Inters./Volume		Radius	Inters.	Inters./Volume		Radius	Inters.	Inters./Volume		Radius	Inters.	Inters./Volume		Radius	Inters.	Inters./Volume		Radius	Inters.	Inters./Volume		Radius	Inters.	Inters./Volume
0	1	Infinity		0	1	Infinity		0	2	Infinity		0	1	Infinity		0	1	Infinity		0	1	Infinity		0	1	Infinity		0	3	Infinity		0	1	Infinity		0	1	Infinity		0	1	Infinity		0	1.27273	0.64667	0.194978
20	4	0.000119366		20	4	0.000119366		20	3	8.95247e-05		20	6	0.000179049		20	2	5.96831e-05		20	4	0.000119366		20	2	5.96831e-05		20	8	0.000238732		20	5	0.000149208		20	6	0.000179049		20	6	0.000179049		20	4.54545	1.86353	0.561874
40	10	3.73019e-05		40	4	1.49208e-05		40	8	2.98416e-05		40	9	3.35717e-05		40	4	1.49208e-05		40	5	1.8651e-05		40	5	1.8651e-05		40	15	5.59529e-05		40	7	2.61114e-05		40	7	2.61114e-05		40	10	3.73019e-05		40	7.63636	3.29462	0.993366
60	12	1.32629e-05		60	8	8.84194e-06		60	7	7.7367e-06		60	11	1.21577e-05		60	5	5.52621e-06		60	9	9.94718e-06		60	8	8.84194e-06		60	13	1.43682e-05		60	9	9.94718e-06		60	10	1.10524e-05		60	10	1.10524e-05		60	9.27273	2.28433	0.688753
80	12	5.59529e-06		80	18	8.39294e-06		80	11	5.12902e-06		80	14	6.52784e-06		80	7	3.26392e-06		80	12	5.59529e-06		80	9	4.19647e-06		80	15	6.99411e-06		80	9	4.19647e-06		80	13	6.06157e-06		80	10	4.66274e-06		80	11.8182	3.12468	0.942127
100	10	2.38732e-06		100	12	2.86479e-06		100	9	2.14859e-06		100	12	2.86479e-06		100	6	1.43239e-06		100	12	2.86479e-06		100	13	3.10352e-06		100	16	3.81972e-06		100	9	2.14859e-06		100	13	3.10352e-06		100	15	3.58099e-06		100	11.5455	2.87623	0.867217
120	8	1.10524e-06		120	12	1.65786e-06		120	9	1.2434e-06		120	12	1.65786e-06		120	6	8.28932e-07		120	8	1.10524e-06		120	9	1.2434e-06		120	18	2.4868e-06		120	9	1.2434e-06		120	13	1.79602e-06		120	10	1.38155e-06		120	10.3636	3.26413	0.984172
140	7	6.09011e-07		140	15	1.30502e-06		140	8	6.96013e-07		140	13	1.13102e-06		140	4	3.48006e-07		140	7	6.09011e-07		140	7	6.09011e-07		140	14	1.21802e-06		140	9	7.83014e-07		140	12	1.04402e-06		140	6	5.2201e-07		140	9.27273	3.63568	1.0962
160	5	2.91421e-07		160	15	8.74264e-07		160	8	4.66274e-07		160	10	5.82843e-07		160	3	1.74853e-07		160	7	4.0799e-07		160	6	3.49706e-07		160	9	5.24559e-07		160	7	4.0799e-07		160	10	5.82843e-07		160	3	1.74853e-07		160	7.54545	3.47458	1.04763
180	4	1.6374e-07		180	9	3.68414e-07		180	7	2.86544e-07		180	10	4.09349e-07		180	2	8.18698e-08		180	6	2.45609e-07		180	4	1.6374e-07		180	3	1.22805e-07		180	9	3.68414e-07		180	8	3.27479e-07		180	1	4.09349e-08		180	5.72727	3.10132	0.935083
200	7	2.08891e-07		200	9	2.68574e-07		200	7	2.08891e-07		200	7	2.08891e-07		200	1	2.98416e-08		200	5	1.49208e-07		200	3	8.95247e-08		200	1	2.98416e-08		200	4	1.19366e-07		200	8	2.38732e-07		200	1	2.98416e-08		200	4.81818	2.99393	0.902705
220	1	2.24204e-08		220	7	1.56943e-07		220	7	1.56943e-07		220	5	1.12102e-07			0			220	5	1.12102e-07				0						220	3	6.72612e-08		220	4	8.96816e-08			0			220	3.55556	2.74368	0.827251
240	1	1.72694e-08		240	4	6.90777e-08		240	5	8.63471e-08		240	3	5.18082e-08			0			240	3	5.18082e-08				0							0			240	1	1.72694e-08			0			240	1.88889	1.90029	0.57296
	0			260	3	4.07486e-08		260	3	4.07486e-08		260	2	2.71657e-08			0			260	3	4.07486e-08				0							0			260	1	1.35829e-08			0			260	1.33333	1.41421	0.426401
	0			280	1	1.08752e-08		280	2	2.17504e-08			0				0			280	2	2.17504e-08				0							0				0				0			280	0.555556	0.881917	0.265908
	0			300	1	8.84194e-09		300	1	8.84194e-09			0				0			300	2	1.76839e-08				0							0				0				0			300	0.444444	0.726483	0.219043
	0			320	1	7.28554e-09			0				0				0			320	1	7.28554e-09				0							0				0				0			320	0.222222	0.440959	0.132954
	0			340	1	6.074e-09			0				0				0				0					0							0				0				0			340	0.111111	0.333333	0.100504
	0				0				0				0				0				0					0							0				0				0			360	0	0	0
									0				0				0				0					0							0				0				0				0	0	0
									0				0				0				0					0							0				0				0				0	0	0
									0				0								0												0				0
									0				0																								0
									0				0																								0
									0
									0
Rendered path lengths
	Sub_B_GlyT2
	N. Rendered Paths	Unit	Total length	Mean branch length	Length of longest branch	# Branches	# Junctions	# End-points	Fitering
	2833L cell 4
	61	microns	3682.22	40.9926	153.804	90	44	43	None
	2833L cell 3
	34	microns	3444.45	57.4075	241.384	60	30	28	None
	2833L Cell 2
	118	microns	3853.63	22.8025	93.0683	169	84	65	None
	2833L Cell 1
	43	microns	4043.56	38.8804	204.038	104	53	39	None
	92350 Cell 6
	71	microns	4677.03	39.9746	185.388	117	56	48	None
	92350 Cell 5
	41	microns	4267.41	38.7947	251.581	110	55	41	None
	92350 Cell 2
	39	microns	5210.7	75.5174	266.357	69	33	31	None
	92350 Cell 3
	61	microns	3942.39	35.1696	148.645	112	56	39	None
	92350 Cell 1
	43	microns	4188.44	69.7432	328.93	88	44	33	None
	5.21.14 Cell 2
	44	microns	3662.89	36.2662	226.557	101	51	40	None
	7.11.19 Cell 3
	44	microns	3982.33	57.6436	228.348	74	36	36	None
	Sub_a_GlyT2
	2833L Cell 5
	26	microns	2431.18	50.6497	217.817	48	22	22	None
	92350 Cell 4
	46	microns	3539.01	44.7976	200.624	79	38	40	None
	92350 cell 2
	23	microns	2537	60.1511	287.705	43	21	22	None
	5.21.14 Cell 1
	45	microns	3269.86	120.804	334.648	72	33	37	None
	2662R
	14	microns	1090.69	54.5343	170.009	20	10	10	None
	2648 cell1
	22	microns	2521.31	84.4417	308.059	41	20	14	None
	2648 cell2
	20	microns	1996.57	66.5523	214.644	30	15	15	None
	2648 cell3
	36	microns	2861.77	54.4425	208.21	65	34	24	None
	2648 cell4
	19	microns	2192.75	87.7099	258.928	25	13	11	None
	2648 cell5
	35	microns	2773.83	51.3672	189.332	54	26	23	None
	2648 cell6
	27	microns	2008.89	73.1185	135.235	49	23	21	None
	Sub B GlyT2 small
	2617R
	124	microns	2800.21	15.9103	108.391	176	88	68	None
	2662L
	62	microns	3923.8	33.5367	141.023	117	57	46	None
	2867
	92	microns	2410.31	18.8019	68.7703	159	80	61	None
	2696 cell 3
	34	microns	1137.12	31.4511	106.861	36	16	22	None
	2596 cell1
	97	microns	2836.9	21.9915	134.09	129	64	56	None
	sub b Brn3bzDTA	Unit	Total length	Mean branch length	Length of longest branch	# Branches	# Junctions	# End-points	Fitering
R1D1 M1	34	microns	2831.74	65.8543	242.237	43	21	21	None			1	2
R1D2 M1	22	microns	1910	63.6668	303.54	30	14	16	None			1	2
R1D4 M1	29	microns	2871.1	65.2523	372.249	44	23	19	None			1	2
R1D5 M1	27	microns	2773.17	42.0177	218.871	66	36	16	None			1	2
R1D6 M1	16	microns	2194.17	87.7668	265.174	25	11	13	None			1	2
R1D7 M1	12	microns	1248.49	138.721	302.795	9	3	9	None			1	2
R1D8 M1	40	microns	3644.23	63.4059	193.096	74	38	25	None			1	2
R1D9 M1	15	microns	1657.22	53.4586	239.751	31	17	11	None			1	2
R1V1 M1	16	microns	1685.62	75.0334	227.467	23	11	11	None			1	2
R1V2 M1	30	microns	1788.39	52.0984	377.231	37	18	18	None			1	2
R1V3 M1	20	microns	1367.72	73.187	171.291	20	9	12	None			1	2

## Sheet: Fig. 2c
	# Branches						# Junctions						# End-points
		Sub. a GlyT2Cre	Sub. a dorsal Brn3b-zDTA	Sub b GlyT2Cre	Sub. b (small) GlyT2Cre			Sub. a GlyT2Cre	Sub. a dorsal Brn3b-zDTA	Sub b GlyT2Cre	Sub. b (small) GlyT2Cre			Sub. a GlyT2Cre	Sub. a dorsal Brn3b-zDTA	Sub b GlyT2Cre	Sub. b (small) GlyT2Cre
		48	43	90	176			44	21	22	88			22	21	43	68
		79	30	60	117			30	14	38	57			40	16	28	46
		43	44	169	159			84	23	21	80			22	19	65	61
		72	66	104	36			53	36	33	16			37	16	39	22
		20	25	117	129			56	11	10	64			10	13	48	56
		41	9	110				55	3	20				14	9	41
		30	74	69				33	38	15				15	25	31
		65	31	112				56	17	34				24	11	39
		25		88				44		13				11		33
		54		101				51		26				23		40
		49		74				36		23				21		36

## Sheet: Fig. 2d
Fig. 2d	soma diameter (um)
		Sub. a GlyT2Cre	Sub. a dorsal Brn3b-zDTA	Sub b GlyT2Cre	Sub. b (small) GlyT2Cre
		16.6493	16.6309	18.5875	18.2751
		12.9896	12.6997	15.4075	14.7209
		15.596	13.7217	16.4805	20.1377
		15.9392	12.6638	16.0389	20.7999
		12.1375	14.2051	17.1038	17.7291
		14.1277	15.6416	16.715
		13.3525	15.5187	19.1679
		11.5508	12.0207	13.4058
		13.4589		15.1861
		13.2156		14.9645
		14.8512		15.1927

## Sheet: Fig. 2e
Fig. 2e	Dendritic diameter (um)
		Sub. a GlyT2Cre	Sub. a dorsal Brn3b-zDTA	Sub b GlyT2Cre	Sub. b (small) GlyT2Cre
		342.493	323.187	467.215	219.526
		367.097	294.261	407.469	143.188
		423.541	408.901	353.765	173.393
		306.154	344.512	382.624	270.512
		193.271	369.611	320	149.323
		363.133	235.99	418.164
		318.828	442.671	363.78
		307.911	280.831	349.717
		342.632		259.259
		341.591		452.644
		262.56		341.07

## Sheet: Fig. 3d
Fig. 3d	All ipRGCs	Male
Male	X	Y
	3054	205.8
	3031.96	214.093
	3155.42	259.539
	3064.59	306.467
	3014.64	311.765
	3029.78	320.848
	3270.38	323.086
	3073.59	325.357
	3023.63	337.467
	3139.4	345.697
	3078.22	356.422
	3156.09	363.202
	3075.19	366.262
	3143.98	374.555
	3086.46	379.096
	3257.47	381.272
	3187.21	395.781
	2961.57	403.317
	3357.51	403.35
	3035.7	403.978
	3338.46	409.277
	3001.68	410.129
	3102.44	411.675
	3234.81	416.184
	3075.19	423.786
	3190.2	437.323
	3245.4	445.703
	2997.14	462.355
	3406.68	463.815
	3042.56	464.626
	3490.69	464.572
	3144.79	468.356
	3349.15	470.627
	3021.36	481.277
	3206.1	488.035
	3196.92	499.347
	3132.68	502.416
	1383.44	507.769
	3200.75	512.31
	3331.78	528.237
	2937.43	530.508
	3492.87	531.137
	3075.86	535.774
	1425.83	541.072
	3058.45	543.343
	3027.42	544.857
	1511.36	547.884
	3365.08	547.917
	1422.1	554.642
	1547.74	556.156
	2947.15	557.628
	2979.06	557.756
	3290.02	557.628
	3102.35	561.508
	1559.8	564.536
	1383.5	565.239
	3309.07	565.325
	3268.95	566.082
	3041.76	566.711
	3162.96	567.509
	3555.78	570.537
	1463.63	571.252
	2917	578.949
	3126.57	581.188
	3362.68	583.363
	3481.64	597.872
	1497.82	598.629
	3306.8	598.629
	1397.82	600.867
	3282.49	600.867
	3202.22	604.556
	3161.35	606.069
	2888.96	606.868
	3410.46	609.896
	1686.29	610.739
	1604.51	612.923
	3459.69	613.766
	1291.82	615.909
	2904.13	617.551
	2957.03	617.519
	3172.04	617.464
	3207.61	621.249
	2935.92	625.12
	3575.5	625.12
	3678.43	628.904
	3470.2	631.143
	1486.34	633.318
	2978.93	633.318
	1269.11	634.075
	3527.73	635.684
	1423.61	637.144
	3648.92	637.23
	1701.34	640.225
	3384.63	640.13
	3041.85	642.442
	1622.62	646.281
	3592.12	646.226
	3389.27	648.497
	1607.54	655.309
	1369.15	656.91
	1568.97	656.91
	1289.64	658.337
	3448.25	659.905
	1212.34	665.864
	1739.14	668.135
	2927.59	668.263
	1680.2	671.204
	1166.21	672.772
	3572.38	672.772
	1731.57	673.433
	3320.39	675.745
	3558.06	676.502
	1207.84	678.07
	1402.45	681.13
	2998.66	681.855
	1546.99	682.557
	1489.46	685.585
	3208.4	687.942
	3670.83	695.425
	1665.09	697.025
	3628.35	696.897
	2895.05	700.053
	1269.2	700.723
	2961.53	704.466
	3231.08	707.535
	3332.45	709.103
	3558.06	711.319
	3087.3	712.92
	1628.63	713.549
	1669.6	714.347
	2922.3	714.434
	3002.53	716.704
	2836.77	718.218
	3340.07	724.187
	1644.66	725.03
	1378.95	732.513
	3505.07	732.513
	1452.37	733.269
	1522.71	734.837
	3786.64	734.783
	1540.17	735.54
	1747.6	737.14
	3111.52	737.897
	2850.36	738.568
	1148.05	739.379
	1372.93	739.411
	2878.4	740.168
	3475.46	740.797
	3532.27	740.892
	1820.98	742.352
	3599.59	742.311
	2995.72	743.953
	3317.36	745.38
	3118.33	752.278
	3882.04	753.035
	1352.46	753.706
	2925.24	753.76
	3224.3	753.792
	3470.16	755.935
	3133.47	761.361
	3638.19	762.747
	3356	763.632
	3138.64	767.288
	1842.17	768.087
	1690.8	768.844
	1436.42	774.953
	2954.09	774.985
	1290.3	778.642
	3360.54	779.527
	3385.48	779.44
	3054.72	783.225
	3288.55	784.792
	3673.1	787.766
	1312.38	790.123
	3005.55	790.123
	1372.14	790.794
	1213.95	793.064
	1765	793.151
	3412.64	794.536
	1719.5	796.903
	3189.48	796.935
	3686.76	797.692
	1199.6	798.449
	2790.47	798.321
	3724.48	798.321
	1130.6	799.835
	1526.49	802.201
	3549.01	803.747
	1801.21	804.376
	3413.39	804.376
	1110.26	805.175
	1755.89	805.931
	3626.93	805.931
	1849.02	807.532
	1873.91	807.499
	3103.92	807.445
	2836.77	810.559
	3613.21	810.431
	1098.09	812.041
	1446.26	816.582
	3074.35	816.582
	1549.2	819.61
	3297.59	819.514
	1742.26	820.312
	2883.7	821.156
	1764.21	827.124
	3249.28	827.211
	1213.86	829.354
	3237.04	830.11
	2906.27	832.381
	3162.23	832.509
	3480.1	832.423
	2899.5	833.234
	2920.78	833.266
	1602.9	836.166
	1847.47	836.207
	3010.01	837.775
	3878.22	837.721
	1627.16	838.532
	3036.5	840.046
	1859.62	842.349
	3212.86	846.858
	3588.28	846.858
	3235.65	850.675
	2930.62	851.432
	3947.76	851.304
	1216.98	852.102
	2997.99	852.189
	3528.44	852.06
	2878.4	853.702
	1484.82	855.845
	3184.94	856.73
	3150.12	859.001
	1095.07	861.239
	3443.04	864.299
	1316.92	867.326
	3036.46	870.226
	3290.11	870.268
	933.048	873.254
	2943.49	876.409
	3899.32	877.038
	2803.34	877.795
	1904.19	879.404
	1752.77	880.066
	1384.16	881.579
	2851.82	881.675
	3727.55	882.432
	3772.2	883.946
	3015.39	884.735
	1286.61	886.162
	1720.31	887.676
	1082.91	889.905
	1403.88	890.001
	3600.47	890.79
	1878.51	891.461
	1625.61	892.176
	3937.29	892.304
	1611.98	892.933
	3057.78	893.061
	2861.62	893.69
	1515.23	895.332
	3522.48	895.245
	3922.82	898.327
	3215.22	899.116
	1768.66	899.745
	3038.73	899.745
	1605.17	901.259
	3198.56	902.901
	3252.27	904.328
	3648.07	904.382
	3334.72	905.139
	3152.31	907.409
	3392.96	908.071
	1910.96	908.828
	1036.74	911.855
	3336.19	916.397
	1693.82	917.952
	3131.83	917.91
	3793.45	918.709
	1817.95	920.223
	2891.26	920.309
	4042.41	921.034
	1120.85	921.736
	3145.45	921.695
	1279.83	923.337
	3025.99	927.121
	3036.46	927.75
	3143.98	930.116
	3261.39	930.906
	1758.16	931.576
	2921.51	932.333
	2794.25	933.805
	3297.68	937.631
	3706.41	939.145
	3467.99	939.902
	3810.76	939.86
	2814.06	940.745
	3580.71	942.984
	3979.55	942.888
	2962.32	943.74
	3104.62	946.011
	1624.85	947.429
	1455.35	948.282
	3168.2	948.282
	1910.24	950.553
	3005.47	951.309
	3176.49	951.971
	3240.92	955.04
	3529.24	956.608
	2829.87	957.365
	3442.91	957.269
	1087.55	958.824
	1305.44	960.296
	2952.57	960.425
	3602.74	960.425
	1285.89	962.695
	3479.28	962.663
	1718.08	964.966
	1856.46	965.595
	1904.27	966.48
	3094.03	966.447
	3295.36	967.204
	1867.15	967.907
	1559.04	972.502
	2832.86	973.164
	1712.78	974.049
	3464.96	973.962
	2926.08	975.562
	3718.42	975.434
	2939.67	977.747
	1988.96	979.315
	2874.58	979.26
	3942.56	980.774
	1398.67	983.131
	3838.01	986.031
	1048.14	986.883
	2792.78	987.64
	1672.66	988.43
	4003.81	988.397
	1566.61	989.154
	3047.91	990.614
	2011.72	991.371
	3463.48	991.457
	3990.19	992.182
	3514.95	992.971
	965.594	995.871
	1786.07	996.627
	3485.39	1002.72
	1289.55	1003.44
	2873.82	1005
	1030.73	1005.81
	1195.79	1005.75
	3045.58	1005.81
	2961.53	1006.47
	802.105	1007.98
	1358.52	1008.78
	3096.3	1008.83
	1785.31	1010.25
	3351.42	1014.84
	1028.46	1016.4
	1852.72	1017.92
	1733.88	1018.67
	3681.33	1019.33
	3393.71	1020.85
	1301.75	1021.65
	1580.29	1021.65
	1289.64	1024.67
	2893.41	1029.17
	4020.52	1031.49
	1372.93	1032.33
	4084.8	1033.05
	3980.31	1034.47
	4165.09	1035.27
	1986.65	1035.99
	2014.65	1035.99
	3571.58	1037.5
	1620.35	1038.35
	1117.83	1040.57
	1969.28	1041.38
	3167.4	1042.8
	3213.7	1043.68
	1209.41	1044.35
	772.682	1045.11
	1883.05	1045.87
	3634.5	1047.38
	3180.4	1048.22
	3354.45	1048.89
	1938.3	1051.17
	891.547	1052.01
	1572.67	1051.98
	3891.04	1051.98
	1619.55	1052.64
	1180.55	1053.39
	1922.44	1053.52
	2934.28	1053.39
	3542.95	1053.52
	3862.99	1054.15
	4123.4	1054.25
	3307.47	1055
	878.551	1055.66
	2724.71	1055.71
	2792.78	1057.28
	1630.19	1059.55
	1969.99	1059.45
	3036.55	1061.01
	3180.27	1060.96
	3955.46	1061.85
	1375.87	1063.33
	2973.64	1065.51
	3863.12	1065.63
	2048.81	1066.3
	3645.1	1066.3
	2853.39	1067.06
	2983.52	1067.87
	2066.97	1068.57
	3990.24	1069.33
	811.316	1070.17
	4124.97	1070.09
	1188.25	1071.69
	3017.54	1073.07
	3888.76	1073.17
	3408.85	1074.59
	1414.53	1075.39
	2054.77	1077.62
	3394.6	1078.5
	3421.76	1081.49
	3688.24	1082.95
	4016.64	1082.91
	3129.6	1083.77
	3247.76	1083.8
	1101.88	1086.79
	1472	1087.55
	1044.35	1088.31
	1571.15	1088.31
	3617.09	1090.52
	2717.81	1092
	3082.63	1092.75
	2854.18	1093.64
	4034.85	1094.36
	1670.31	1095.12
	3678.31	1095.02
	3482.4	1095.91
	1213.23	1098.18
	3150.03	1098.15
	908.07	1098.81
	2909.43	1099.69
	3470.26	1099.61
	1739.99	1100.36
	3136.41	1101.93
	1850.5	1103.39
	2838.15	1104.86
	4181.64	1105.62
	3455.12	1106.42
	1678.59	1107.13
	2889.66	1107.23
	2038.97	1107.93
	3382.49	1109.53
	2058.68	1110.29
	2745.1	1111.01
	1611.27	1111.77
	1956.37	1111.68
	1827.7	1113.19
	3340.77	1114.04
	2956.87	1115.47
	1948.8	1117.73
	1469.03	1118.53
	2964.68	1119.37
	1353.98	1121.56
	1327.52	1123.16
	3003.95	1123.12
	3718.55	1123.91
	3036.55	1124.58
	4237.65	1124.54
	944.443	1125.39
	1019.43	1130.64
	2896.43	1130.6
	1107.99	1131.87
	1486.38	1132.21
	2856.41	1132.15
	4140.86	1132.91
	2079.08	1133.67
	3975.86	1133.67
	1527.31	1137.45
	2109.39	1137.54
	3103.92	1137.45
	992.181	1138.21
	888.391	1139.68
	1651.34	1139.68
	1108.78	1140.57
	3917.61	1140.57
	1753.62	1141.99
	1907.3	1142.08
	2764.02	1142.05
	3289.26	1142.71
	1204.82	1143.56
	3259.03	1144.32
	714.347	1145.83
	1441.02	1145.78
	2703.47	1145.83
	3153.02	1145.74
	3215.09	1145.74
	984.612	1147.29
	3346.16	1150.4
	3568.6	1150.37
	655.363	1151.08
	4198.39	1151.08
	701.438	1151.79
	3056.23	1153.35
	3966.78	1153.35
	684.914	1154.19
	1918.65	1154.19
	4156.76	1154.1
	994.356	1154.82
	1960.91	1154.82
	3025.99	1154.95
	2910.94	1156.46
	2983.48	1157.85
	1531.09	1158.64
	973.962	1159.46
	3521	1161.76
	4210.4	1161.63
	3987.97	1162.43
	2767.8	1163.24
	3530.81	1163.94
	2816.24	1164.75
	3324.08	1165.41
	2016.29	1167.81
	2054.81	1167.78
	3267.35	1167.78
	1099.61	1169.3
	1974.63	1169.24
	2000.31	1169.3
	3439.98	1169.24
	4252.07	1169.3
	2852.53	1169.96
	3351.33	1171.47
	3679.82	1173.74
	3929.64	1176.11
	2797.32	1176.86
	783.981	1177.62
	2966.11	1177.62
	3720.82	1179.17
	1606.68	1179.8
	1281.35	1180.68
	1413.72	1181.41
	4231.73	1181.44
	939.988	1182.19
	1154.19	1184.47
	3940.23	1184.43
	3006.31	1189.01
	1055.79	1189.76
	3221.27	1189.76
	1761.89	1190.49
	4271	1191.24
	1377.39	1192
	822.583	1192.76
	834.693	1192.76
	1359.94	1192.66
	2953.3	1194.22
	1696.09	1194.98
	3117.49	1198.06
	2913.21	1199.6
	716.704	1201.12
	1861.04	1204.11
	3296.87	1205.63
	1323.61	1208.56
	1922.4	1208.6
	2036.7	1210.87
	573.523	1212.34
	1004.2	1212.34
	3125.77	1212.34
	3660.99	1212.38
	2046.54	1213.14
	1745.95	1213.86
	3788.94	1213.98
	1889.13	1216.26
	3141.04	1217.77
	3467.89	1217.64
	4244.59	1217.77
	2675.42	1219.15
	2155.53	1219.95
	2865.44	1220.76
	2767.05	1221.52
	3071.41	1221.55
	2907.88	1224.49
	3203.73	1224.45
	1520.4	1225.21
	3274.22	1226.01
	3165.23	1226.77
	1316.92	1227.61
	1043.6	1229.09
	3025.99	1229.12
	957.269	1230.51
	1678.68	1230.55
	2968.34	1230.51
	3560.33	1230.55
	3856.27	1230.55
	3052.35	1231.27
	905.8	1232.78
	4226.3	1232.78
	4007.56	1233.54
	1643.77	1235.81
	2086.56	1236.56
	3074.43	1236.69
	3326.48	1237.45
	1881.44	1240.35
	3876.71	1240.39
	2124.4	1241.86
	2894.96	1243.47
	855.845	1244.89
	3199.19	1244.89
	3353.73	1245.77
	796.807	1246.4
	983.131	1247.29
	4265.03	1247.29
	2029.16	1248.05
	2683.03	1248.01
	949.038	1249.47
	4008.41	1250.99
	1176.9	1251.83
	1469.69	1251.7
	1697.55	1252.55
	1662.79	1253.26
	2089.68	1253.26
	1903.43	1254.82
	3362.81	1254.86
	559.27	1255.61
	2863.93	1255.58
	1878.51	1256.28
	3337.07	1257.13
	2790.51	1257.85
	3171.23	1257.85
	4109.08	1258.56
	3482.27	1259.27
	1048.14	1260.12
	1118.58	1261.58
	3505.02	1261.64
	2925.99	1265.42
	810.559	1269.24
	2884.45	1269.24
	3586.82	1270.66
	1232.87	1271.42
	1365.99	1271.38
	3743.4	1271.38
	2820.03	1272.99
	3006.98	1273.75
	683.273	1275.16
	3798.69	1276.02
	1979.96	1276.81
	2924.48	1276.77
	1111.72	1277.53
	3961.43	1278.29
	1020.13	1279.8
	2823.34	1279.95
	2831.44	1279.75
	737.14	1280.59
	1149.56	1280.56
	2144.08	1281.22
	3571.68	1281.26
	1583.26	1282.07
	2019.95	1281.98
	4042.41	1282.07
	1815.72	1282.86
	3401.41	1283.62
	3419.54	1283.53
	1776.36	1284.38
	3649.59	1284.34
	2170.61	1288.88
	1873.87	1289.55
	1176.77	1290.3
	1696	1290.3
	3384.67	1290.4
	3867.53	1290.3
	3786.54	1291.82
	2913.13	1292.67
	3219.67	1293.43
	680.373	1294.21
	2783.75	1294.13
	2733.74	1294.94
	2691.36	1295.7
	2885.21	1295.73
	632.561	1296.36
	2117.72	1296.49
	3316.55	1296.45
	1431.97	1297.24
	859	1298.76
	1301.75	1298.67
	1910.3	1299.43
	978.503	1300.99
	3630.75	1302.54
	2826.93	1303.3
	3109.22	1303.97
	942.259	1306.33
	3405.92	1306.24
	610.652	1307.81
	1189.73	1307.75
	4200.66	1307.75
	4070.47	1309.27
	3282.58	1311.62
	830.238	1312.38
	1497.73	1312.35
	4000.74	1312.25
	1647.56	1314.52
	3035.8	1314.57
	1690.7	1316.04
	3183.34	1318.4
	1932.91	1319.07
	2978.98	1319.92
	2024.53	1320.67
	4155.28	1321.46
	3053.21	1323.65
	1478.14	1324.49
	1224.49	1325.22
	2109.39	1327.52
	2735.26	1328.24
	742.352	1329
	3165.26	1329.79
	2788.95	1330.42
	1366.75	1331.17
	1562.12	1331.22
	3714.77	1332.82
	830.995	1337.36
	4297.49	1337.33
	3570.17	1338.79
	3323.36	1341.11
	2095.01	1341.9
	1461.4	1342.62
	3509.56	1342.62
	3559.6	1342.66
	3894.02	1343.29
	2818.51	1344.89
	3835.74	1344.8
	1735.48	1346.44
	2072.22	1347.92
	3156.93	1347.95
	864.969	1350.95
	1058.73	1350.95
	3863.03	1351.71
	2880.64	1353.92
	1734.6	1354.64
	3065.98	1354.64
	1036.11	1356.28
	3223.41	1356.15
	2166.13	1356.95
	3041.04	1357.01
	3886.49	1357.01
	1148.01	1358.42
	1988.16	1358.42
	1805.75	1359.18
	2674.76	1359.98
	668.263	1360.82
	1157.97	1362.34
	2905.52	1364.48
	4112.01	1364.48
	1788.38	1365.33
	3131.87	1365.33
	3275.01	1365.36
	1970.12	1366.12
	3075.1	1366.85
	3574.74	1366.88
	550.912	1367.55
	1164.66	1367.51
	1720.35	1367.63
	2145.69	1369.06
	2769.37	1370.58
	2841.31	1370.66
	618.308	1371.42
	1924.58	1371.29
	1232.02	1372.05
	1803.61	1372.93
	2721.69	1373.6
	2221.28	1374.32
	2101.69	1375.08
	1555.31	1375.87
	2018.48	1378.2
	2833.74	1378.23
	3564.01	1378.1
	2994.11	1381.23
	3284.72	1381.13
	3785.91	1381.26
	3375.68	1382.77
	2975.25	1383.44
	3236.41	1383.53
	3272.74	1383.53
	3490.69	1384.96
	4367.18	1384.96
	1464.52	1385.8
	1375.87	1389.55
	1526.45	1391.73
	2910.1	1394.09
	863.455	1394.85
	1556.86	1394.88
	2761.05	1394.8
	2860.99	1397.15
	3962.94	1400.15
	4072.65	1400.05
	4382.98	1402.32
	3184.91	1403.12
	1050.37	1404.59
	4000.87	1406.24
	3695.72	1406.87
	4356.58	1406.91
	516.851	1408.42
	749.975	1408.42
	3246.16	1408.47
	3719.98	1408.47
	3012.37	1409.26
	446.492	1410.02
	3986.4	1409.99
	1574.18	1410.74
	4272.6	1410.78
	659.904	1411.45
	899.873	1412.29
	2255.47	1412.29
	844.619	1413.05
	1640.84	1412.96
	1829.31	1413.72
	3577.68	1413.77
	2862.41	1415.29
	4003.01	1417.46
	463.869	1418.26
	2144.88	1418.31
	3713.16	1419.07
	1402.36	1419.83
	2798.92	1419.86
	2688.33	1420.59
	2891.93	1421.34
	3271.95	1421.29
	4282.35	1422.86
	1341.14	1423.64
	2269.82	1425.07
	2748.93	1425.07
	4287.78	1425.9
	687.942	1428.19
	2842.74	1428.15
	2988.9	1428.19
	1207.9	1429.61
	4160.49	1430.42
	4405.05	1430.46
	2010.91	1431.18
	1400.94	1431.97
	1509.93	1432.73
	3666.29	1432.64
	952.727	1433.36
	2096.44	1434.21
	3543.58	1435.63
	3209.13	1437.18
	3161.44	1441.72
	3619.31	1442.54
	1266.88	1443.29
	3687.52	1443.32
	1024.67	1444.05
	4193.79	1444.05
	801.476	1444.84
	1075.39	1444.81
	1291.19	1444.84
	2751.21	1444.75
	3048.57	1444.71
	1982.96	1446.27
	1844.35	1446.98
	1876.18	1447.83
	3280.31	1449.38
	2263.01	1450.05
	4187.74	1450.1
	2160.83	1450.81
	3296.07	1451.52
	3122.87	1453.16
	3871.36	1453.13
	1916.35	1453.83
	3002.44	1454.64
	3388.51	1455.35
	1620.4	1456.11
	659.18	1458.46
	2780.76	1459.22
	1309.32	1462.16
	3374.16	1462.25
	3190.96	1462.92
	590.303	1463.76
	1693.86	1463.76
	2058.65	1463.67
	3274.98	1464.43
	1191.24	1466.7
	2115.41	1467.46
	447.217	1468.21
	1627.97	1468.21
	2880.58	1470.54
	1926.09	1471.2
	2209.22	1471.3
	2248.57	1472.05
	2663.35	1472.81
	2911.7	1472.84
	2294.7	1473.47
	4291.39	1473.47
	3576.98	1475.03
	860.386	1478.01
	4353.59	1478.14
	1467.54	1478.9
	3003.95	1478.87
	3113.79	1479.65
	3234.89	1479.65
	3953.1	1479.62
	1150.37	1481.84
	3142.55	1481.93
	4148.47	1483.44
	3075.19	1485.71
	1430.46	1486.47
	2863.26	1486.47
	3447.55	1487.14
	624.33	1487.89
	924.007	1487.95
	3747.18	1488.61
	4160.58	1489.49
	4025.09	1490.25
	2957.74	1491.64
	3818.46	1493.28
	1656.73	1495.46
	1608.29	1496.22
	1827.04	1496.22
	2044.27	1496.22
	3809.25	1496.18
	1730.19	1497.06
	3116.73	1497.03
	4356.61	1497.06
	1844.44	1498.49
	2817.09	1499.33
	1652.98	1501.61
	2148.72	1501.52
	3061.57	1503.12
	553.128	1505.36
	3483.88	1505.3
	4473.9	1506.06
	538.747	1506.87
	2747.42	1509.84
	3633.74	1509.84
	942.259	1510.69
	1547.02	1511.44
	2729.29	1511.44
	1134.48	1513.63
	2981.25	1513.68
	1217.77	1515.99
	3109.16	1516.71
	4448.92	1517.41
	745.434	1518.17
	803.747	1518.26
	1239.59	1519.64
	3404.41	1519.68
	2919.24	1520.44
	3334.68	1520.4
	852.188	1522.04
	2132.86	1522.04
	2835.92	1523.52
	3277.25	1523.47
	4027.36	1524.31
	473.708	1524.98
	3417.18	1524.94
	492.631	1526.5
	1732.42	1528.77
	720.488	1529.61
	386.698	1531.88
	2850.3	1531.85
	3075.82	1532.51
	2025.38	1533.39
	2250.17	1534.15
	1088.97	1536.29
	551.701	1537.18
	1376.72	1537.94
	3262.11	1537.85
	2224.35	1538.66
	3082.67	1541.69
	1923.82	1542.35
	2997.14	1543.2
	3433.17	1543.15
	1910.33	1543.99
	2016.96	1543.96
	771.871	1544.71
	2315.94	1544.71
	3995.45	1544.62
	4081.86	1544.75
	2862.41	1545.47
	3217.49	1546.26
	3930.48	1547.02
	2155.56	1547.78
	532.746	1548.45
	3664.78	1548.45
	2800.44	1551.56
	981.617	1552.32
	1513.68	1552.23
	1774.84	1552.32
	2883.66	1552.23
	1640.08	1553.74
	3479.34	1554.5
	4359.61	1554.5
	1654.41	1555.31
	1917.05	1555.31
	3021.32	1555.22
	4225.67	1558.37
	936.171	1559.04
	964.209	1559.13
	3501.24	1559.1
	2976.79	1559.89
	408.52	1560.52
	2150.99	1560.56
	2313.62	1560.52
	2825.33	1560.61
	1375.83	1561.27
	1498.58	1562.16
	3163.75	1562.16
	3287.88	1564.43
	3390.78	1564.34
	628.061	1565.15
	1361.45	1565.06
	2215.23	1565.06
	2065.49	1567.45
	1783.14	1568.88
	2709.61	1568.97
	348.766	1569.69
	3530.05	1570.4
	1150.37	1573.42
	1026.27	1574.27
	1188.22	1574.94
	1367.51	1574.9
	3187.93	1574.94
	395.78	1575.78
	803.619	1575.65
	681.002	1576.41
	1766.52	1576.54
	3434.59	1576.41
	4528.43	1577.29
	3311.34	1578.05
	2304.67	1578.81
	3492.87	1578.68
	4469.36	1578.72
	852.913	1579.48
	1731.67	1579.48
	2098.01	1579.48
	2702.04	1582.59
	342.711	1583.32
	3664.02	1583.26
	811.986	1584.07
	1199.47	1583.98
	3806.32	1584.78
	1661.22	1585.59
	4519.97	1585.49
	1771.06	1589.4
	2661.14	1589.32
	495.604	1590.13
	2779.91	1590.13
	1649.07	1591.55
	3935.75	1591.59
	1636.96	1592.3
	1089.1	1593.19
	4494.24	1593.06
	3029.78	1594.7
	3527.81	1594.7
	3883.55	1594.7
	1491.64	1596.09
	1984.42	1596.18
	3266.68	1596.22
	3006.98	1598.45
	4022.79	1598.4
	3193.18	1599.21
	3705.65	1599.16
	2242.48	1600.63
	700.02	1601.43
	1419.83	1601.43
	1975.29	1601.39
	3420.33	1601.52
	1453.83	1603
	4470.78	1603.66
	4532.13	1603.75
	2132.86	1606.06
	4458.04	1606.06
	539.504	1607.54
	641.685	1607.54
	4549.62	1609.08
	1307.84	1609.84
	3636.72	1610.57
	3254.54	1612.03
	2166.07	1612.84
	2696.74	1615.14
	3437.61	1615.01
	4477.68	1615.05
	511.553	1615.81
	754.421	1615.77
	2181.17	1616.53
	3592.91	1616.65
	2051.08	1617.32
	856.73	1618.17
	2743.58	1618.13
	3918.34	1618.08
	4286.98	1618.17
	591.816	1618.92
	3095.54	1619.65
	2756.41	1621.07
	372.987	1621.92
	998.182	1623.43
	1195.69	1625.61
	2662.59	1626.46
	2977.46	1626.46
	1305.48	1627.22
	2841.22	1627.97
	4539.78	1628.76
	2637.67	1629.43
	3074.43	1630.28
	2924.53	1630.95
	2895.05	1632.55
	1487.85	1633.93
	458.516	1634.79
	3145.49	1634.79
	3284.09	1634.82
	3171.28	1635.49
	1569.72	1636.33
	3950.92	1637.85
	789.366	1638.6
	2857.93	1638.52
	348.645	1638.77
	1949.6	1639.33
	3001.68	1639.33
	4296.82	1639.36
	2112.42	1640.87
	2098.04	1641.63
	3648.83	1642.36
	2309.84	1643.02
	3034.95	1643.02
	4332.26	1643.02
	1537.19	1645.03
	353.394	1645.41
	1195.79	1646.09
	2280.42	1646.84
	3583.03	1646.84
	1612.84	1647.6
	815.771	1648.41
	1228.24	1648.31
	1743.81	1649.2
	511.499	1649.92
	1825.43	1649.83
	4221.85	1650.63
	2957.03	1651.44
	942.259	1652.98
	2832.9	1652.95
	730.998	1653.71
	1213.86	1653.61
	273.035	1654.37
	4140.9	1654.5
	4330.85	1655.17
	650.854	1658.28
	1892.13	1658.2
	2847.36	1658.28
	3527.73	1658.25
	4056.88	1658.28
	3732.9	1658.95
	1780.06	1659.76
	3839.53	1660.42
	1954.95	1661.98
	3473.19	1661.94
	3782.85	1662.74
	1678.63	1663.55
	2997.9	1663.55
	3277.25	1664.25
	326.018	1664.97
	1381.89	1665.72
	2910.86	1665.82
	3116.79	1665.77
	3249.9	1665.72
	1655.88	1667.24
	3013.88	1667.37
	3339.35	1667.37
	3598.96	1667.37
	2717.09	1668.85
	3567.04	1668.75
	454.69	1669.51
	1851.2	1671.12
	2645.14	1671.02
	2182.81	1672.66
	843.019	1674.9
	2072.22	1674.9
	4223.27	1674.81
	3220.48	1675.6
	4440.63	1675.69
	765.816	1676.41
	3809.25	1676.32
	2923.05	1677.96
	941.415	1678.69
	1204.02	1678.59
	3010.1	1678.72
	1260.78	1679.35
	3753.24	1679.35
	1374.32	1680.1
	2845.85	1680.23
	3111.39	1680.86
	1456.16	1681.66
	1925.38	1684.74
	2797.32	1686.26
	2206.27	1687.04
	4423.13	1687.77
	1822.44	1689.28
	4191.58	1689.23
	4294.55	1690.07
	1378.9	1693.07
	2068.52	1693.1
	374.459	1694.48
	433.593	1694.53
	2318.92	1696
	2365.19	1696.04
	596.986	1696.76
	872.624	1697.64
	977.746	1697.61
	1892.16	1697.64
	3346.79	1697.51
	3463.48	1697.64
	2131.34	1698.4
	2661.08	1698.37
	2716.33	1699.12
	3165.13	1699.78
	465.328	1701.39
	4367.97	1701.42
	3798.02	1703.7
	1639.36	1704.45
	1740.75	1705.12
	3355.21	1705.12
	351.037	1706.69
	3255.2	1706.6
	570.537	1708.2
	1472.76	1708.2
	2732.19	1708.87
	2948.79	1711.27
	3092.47	1711.14
	1457.62	1712.75
	2972.88	1712.65
	640.982	1714.21
	681.043	1714.26
	1491.77	1715.05
	1329.76	1717.23
	2646.75	1717.23
	2737.58	1717.23
	3920.64	1718.08
	2208.51	1718.75
	2318.29	1720.35
	1133.62	1720.98
	1956.41	1722.59
	511.585	1724.13
	3701.14	1725.65
	2137.31	1726.37
	2236.52	1727.07
	2585.35	1727.79
	2872.31	1727.83
	3833.57	1727.83
	1581.05	1729.34
	2013.94	1730.91
	1801.25	1733.18
	2670.16	1735.45
	4049.31	1735.48
	661.364	1736.21
	2150.99	1736.91
	1717.23	1737.72
	3221.27	1738.51
	2904.04	1739.24
	2865.5	1739.94
	4395.89	1740.75
	3706.41	1742.21
	771.925	1742.97
	1038.26	1742.93
	3550.43	1743.02
	936.204	1743.81
	3891.12	1744.57
	1158.7	1745.24
	2721.59	1745.2
	467.685	1746.08
	1100.32	1745.95
	757.49	1749.08
	1730.19	1749.11
	2789.81	1749.02
	1045.83	1749.74
	2325.83	1750.54
	2383.36	1750.54
	1106.38	1752.01
	4030.39	1752.14
	1890.65	1752.89
	795.335	1754.38
	4358.13	1755.92
	597.028	1756.65
	1349.38	1756.65
	2397.68	1756.65
	2812.42	1757.31
	3962.14	1757.31
	2081.3	1758.16
	459.273	1759.67
	472.194	1759.62
	3579.15	1761.09
	4038.72	1761.22
	569.78	1762.7
	528.205	1763.4
	1382.68	1763.46
	3225.05	1765
	3483.78	1766.39
	3343.13	1767.28
	980.774	1768.76
	1547.74	1768.7
	4277.77	1768.66
	3315.88	1770.3
	3515.62	1771.78
	2962.32	1773.3
	3440.68	1773.3
	2541.49	1774.06
	4265.7	1774.81
	2149.42	1775.57
	3796.51	1777.87
	4290.73	1779.3
	2666.38	1780.11
	3036.59	1781.66
	747.65	1782.38
	659.85	1784.65
	3109.25	1784.68
	1258.61	1785.35
	556.156	1786.16
	2780.76	1786.95
	1116.26	1788.44
	3511.03	1789.85
	4186.28	1789.89
	1157.89	1792.22
	1201.84	1792.17
	739.324	1792.98
	1664.21	1793.64
	3866.9	1793.77
	3646.52	1796.67
	4367.21	1796.79
	2614.91	1798.28
	2955.57	1798.98
	709.049	1799.79
	1285.1	1799.73
	765.902	1801.34
	1025.48	1801.25
	1621.16	1801.25
	3068.29	1801.3
	2206.24	1802.76
	623.519	1803.57
	1702.81	1803.48
	2157.75	1803.57
	2191.14	1804.36
	3043.4	1804.36
	4112.1	1804.28
	2833.71	1805.03
	3727.6	1805.03
	3742.74	1805.03
	3648.13	1805.79
	3896.33	1805.84
	1014.92	1806.63
	848.371	1807.3
	2944.16	1808.12
	3431.65	1808.06
	1518.22	1808.82
	3503.46	1812.56
	1736.97	1814.12
	1951.87	1814.93
	3686.67	1814.93
	2293.28	1815.63
	2633.83	1815.68
	1802.76	1816.44
	2729.96	1816.44
	789.238	1819.37
	2393.14	1820.22
	2115.36	1820.98
	3466.5	1821.77
	3146.21	1823.16
	4243.8	1824.71
	1687.77	1826.23
	3455.88	1826.23
	2711.04	1827.04
	1601.39	1828.46
	2622.53	1829.25
	2959.35	1829.25
	3826.66	1829.21
	745.466	1830.1
	1417.5	1830.07
	2651.3	1833.04
	1314.62	1833.8
	3279.52	1834.55
	3588.24	1835.27
	2360.59	1836.12
	723.43	1838.39
	2700.53	1838.42
	3330.18	1838.39
	4133.33	1838.42
	3727.51	1839.05
	1801.21	1839.81
	1223.74	1841.42
	1631.03	1841.45
	3184.1	1841.42
	1884.51	1843.69
	3558.84	1843.72
	691.64	1845.2
	2064.65	1846.72
	1979.88	1847.47
	2129.04	1848.93
	3038.1	1850.53
	2293.99	1852.02
	2449.24	1852.05
	1360.79	1852.72
	871.867	1854.32
	3302.26	1854.32
	2063.13	1855.04
	1824.04	1855.83
	721.117	1856.46
	2745.81	1856.46
	1086.07	1858.86
	1319.86	1858.83
	1385.71	1860.34
	3589.09	1861.04
	858.968	1861.8
	994.485	1862.64
	1748.32	1862.56
	2344.7	1862.61
	3278.04	1862.64
	1436.38	1863.27
	3068.34	1864.83
	3769.93	1864.88
	2313.62	1866.3
	3832.84	1867.18
	2069.95	1867.91
	4006.93	1867.94
	2449.91	1868.67
	2750.45	1868.61
	4123.4	1869.42
	809.77	1870.88
	1293.37	1871.69
	1559.1	1873.15
	4240.68	1874.63
	1943.63	1875.51
	1463.73	1876.18
	2913.94	1876.94
	1221.42	1878.41
	3099.32	1880.02
	1495.55	1886.11
	3068.38	1886.87
	1299.38	1887.49
	2164.56	1889.1
	1214.61	1889.76
	2002.64	1892.83
	2817.84	1893.68
	3629.24	1893.68
	1418.26	1895.16
	1154.95	1895.95
	3035.7	1895.82
	1098.94	1896.7
	1609.71	1897.33
	2186.56	1897.38
	3999.33	1898.13
	1073.12	1899.7
	1935.31	1899.73
	2593.77	1900.4
	2871.5	1900.46
	4203.69	1900.4
	2663.41	1901.92
	952.823	1902.67
	1338.74	1902.63
	2997.14	1902.73
	3386.27	1902.76
	2912.46	1903.52
	4165.12	1903.52
	1867.81	1904.9
	2673.19	1905.76
	1675.66	1907.97
	2940.38	1908.03
	3526.93	1907.93
	1615.89	1908.82
	2639.89	1909.54
	3353.69	1910.24
	2558.14	1911.05
	3450.58	1911.76
	4070.38	1912.47
	2430.99	1916.35
	2486.95	1916.26
	3136.47	1916.3
	1883.75	1917.11
	962.608	1917.87
	932.333	1918.62
	1200.99	1920.04
	1433.36	1920.04
	3163.71	1921.6
	3744.28	1922.44
	2707.31	1924.62
	1855.8	1927.65
	4013.61	1928.37
	982.374	1929.25
	3981.95	1930.01
	4059.03	1929.88
	864.927	1930.64
	1196.54	1930.68
	2100.98	1932.25
	3237.84	1933
	2777.6	1933.66
	1672.66	1936.06
	2364.34	1935.93
	1369.15	1939.09
	1455.4	1939
	3602.74	1939.85
	2527.2	1940.6
	2156.23	1943.6
	971.691	1944.36
	2772.34	1944.36
	3212.1	1944.36
	3498.29	1945.15
	3647.4	1945.15
	2010.91	1945.87
	2400.67	1948.8
	3097.86	1948.84
	4081.77	1949.65
	1234.29	1950.32
	1812.69	1950.44
	3271.89	1951.17
	3393.84	1951.2
	3477.01	1951.17
	1352.5	1954.23
	1288.03	1954.86
	2704.22	1954.95
	3315.04	1954.95
	2770.83	1956.47
	1044.31	1957.13
	3927.32	1957.88
	1207.09	1958.74
	1109.45	1959.49
	2558.14	1960.25
	2103.97	1961.67
	1988.29	1962.55
	2826.08	1963.28
	3801.72	1964.79
	3912.32	1964.83
	2231.12	1966.21
	2017.02	1967.01
	2218.26	1968.48
	3151.64	1970.88
	4059.07	1970.85
	1569.69	1971.55
	1903.52	1971.64
	2550.57	1971.6
	1259.27	1974.54
	1424.31	1975.39
	3071.28	1975.29
	1191.19	1976.15
	3822.97	1976.85
	3212.1	1977.66
	1705.97	1978.45
	2093.5	1979.96
	2435.53	1981.44
	3357.51	1983.75
	2932.81	1985.23
	1675.6	1985.98
	1860.29	1986.74
	1274.5	1987.44
	2224.44	1987.53
	3499.72	1988.26
	3707.11	1989.77
	2346.97	1990.53
	1351.71	1991.99
	1371.42	1992.07
	1547.02	1993.59
	3177.24	1994.97
	3092.51	1995.83
	1937.58	1999.64
	2709.52	1999.61
	3292.29	2000.27
	3912.19	2000.27
	2491.54	2001.88
	1627.16	2002.64
	2026.13	2002.67
	3024.35	2003.3
	3679.86	2003.39
	3667.71	2007.84
	1692.34	2010.24
	2132.01	2010.21
	3400.53	2014.65
	2721.63	2016.26
	3017.66	2017.81
	2648.3	2020.84
	1572.75	2022.35
	2350.84	2023.11
	2939.62	2023.07
	3109.22	2023.02
	1512.83	2023.73
	1808.06	2027.62
	2983.57	2029.07
	3733.6	2029.88
	1496.31	2031.43
	1612.78	2031.4
	1830.1	2031.43
	2742.07	2037.45
	1550.8	2041.27
	3744.16	2043.41
	3571.71	2047.33
	2831.38	2048.05
	3061.53	2048.75
	2121.41	2050.32
	2684.55	2050.32
	1843.63	2052.59
	2889.75	2054.89
	2942.73	2058.68
	3575.37	2059.31
	1509.09	2060.92
	2623.99	2060.92
	1997.34	2063.14
	2927.51	2064.7
	1470.54	2072.22
	2119.14	2073.03
	2719.36	2073.03
	2343.14	2075.96
	1853.53	2077.52
	1496.93	2078.99
	2161.62	2079.12
	2496.08	2079.08
	3857.82	2082.9
	1571.21	2085.09
	3063.71	2085.04
	1801.3	2087.36
	3573.23	2088.2
	1655.92	2089.68
	3379.46	2090.47
	2658.05	2091.19
	1608.24	2092.71
	3243.85	2092.61
	3938.05	2093.5
	1537.85	2096.49
	2886.64	2097.25
	2500.58	2099.42
	3183.3	2100.18
	1990.47	2102.55
	2963.08	2102.55
	1552.32	2103.34
	2374.93	2103.21
	3763.21	2104.09
	2527.16	2105.52
	3382.49	2105.61
	3310.45	2107.75
	3276.49	2109.3
	3886.45	2109.26
	2029.13	2110.06
	2267.55	2112.33
	2473.37	2112.39
	1828.45	2113.05
	3407.43	2113.09
	3252.3	2114.69
	3243.22	2115.45
	1895.95	2116.2
	3758.54	2122.13
	1649.87	2122.98
	3122.84	2124.44
	2511.93	2125.16
	2626.35	2126.8
	2986.55	2129.04
	2806.46	2129.74
	1761.89	2130.55
	2210.69	2130.46
	3010.06	2130.5
	3453.64	2130.59
	3678.43	2131.34
	2128.23	2134.34
	2905.56	2135.85
	3872.96	2135.88
	2619.54	2138.15
	2070.7	2141.91
	2043.45	2143.42
	2364.47	2143.45
	1844.48	2144.97
	1686.16	2145.59
	3492.11	2146.35
	3110.01	2147.99
	2745.85	2150.99
	2269.72	2158.46
	3526.17	2159.98
	3405.87	2160.83
	2806.36	2162.25
	3732.9	2163.8
	2194.08	2166.88
	3116.82	2166.92
	2276.66	2167.67
	2667.89	2172.94
	2814.06	2174.49
	2048	2175.97
	3401.41	2176
	3753.37	2176
	3166.02	2178.27
	3275.64	2178.14
	2285.62	2181.93
	2463.49	2183.44
	3052.4	2184.29
	2893.45	2185.81
	1895.19	2188.87
	1948.17	2191.14
	1792.25	2192.65
	2694.38	2192.62
	2085.17	2194.92
	2741.4	2198.7
	1778.54	2201.7
	2432.55	2201.65
	3621.54	2201.61
	2882.18	2202.49
	2734.46	2205.39
	3225.68	2205.39
	1951.96	2206.27
	3429.38	2206.19
	1795.19	2207.76
	3474.83	2212.33
	2004.18	2216.87
	2620.97	2219.87
	2298.53	2222.14
	2552.84	2222.14
	3317.71	2225.72
	2850.26	2227.34
	2957.08	2230.41
	3312.77	2230.46
	3430.14	2231.92
	3067.53	2238.03
	2952.44	2243.99
	2174.48	2245.63
	2593.72	2247.87
	2414.33	2250.14
	3267.35	2251.66
	2785.97	2255.44
	3069.89	2256.23
	1923.95	2263.8
	2901.07	2264.47
	2650.49	2265.28
	3384.76	2269.1
	2059.44	2272.12
	3196.29	2272.12
	3426.39	2272.88
	2932.81	2273.61
	2773.1	2275.88
	3228	2278.9
	2047.24	2279.66
	2522.66	2281.21
	2219.86	2281.88
	2509.7	2285.72
	2895.72	2291.01
	1852.72	2291.77
	3042.64	2291.8
	2704.28	2292.47
	2164.56	2295.56
	1945.02	2299.24
	2695.95	2299.29
	3232.62	2299.37
	2814.73	2300.85
	3126.66	2307.7
	1846.75	2308.45
	3118.3	2310.64
	1955.61	2311.36
	3458.09	2314.48
	3080.4	2322.8
	3352.88	2323.56
	2461.22	2324.22
	2567.94	2328.01
	3122.75	2329.52
	3464.99	2330.41
	3537.65	2332.68
	2433.31	2337.13
	2258.37	2340.87
	3280.22	2342.48
	2125.96	2352.32
	2960.81	2352.32
	3368.07	2355.3
	2720.88	2358.38
	3102.44	2358.41
	2739	2362.07
	2991.93	2362.2
	3390.78	2362.11
	2804.13	2363.68
	3036.55	2371.19
	3142.47	2371.24
	2622.48	2376.54
	3057.69	2377.3
	3259.84	2381.03
	2667.14	2381.84
	2880.67	2382.63
	2947.94	2383.36
	2439.31	2390.92
	2500.71	2393.98
	2038.91	2394.71
	2558.9	2396.22
	1805.03	2400.01
	1830.82	2412.06
	3073.68	2412.91
	2126.71	2413.63
	3178	2415.05
	2779.91	2417.42
	1808.06	2418.17
	1917.01	2418.08
	3568.65	2418.12
	1932.91	2418.83
	1789.98	2419.72
	3058.45	2420.44
	2696.66	2421.2
	2766.29	2425.74
	2841.22	2426.5
	1895.06	2427.92
	2158.46	2427.92
	3605.85	2428.88
	1674.14	2432.5
	3607.25	2437.04
	3240.82	2437.76
	2469.67	2440.16
	2054.86	2440.83
	1989.8	2443.94
	2089.62	2444.66
	3253.06	2453.02
	1552.19	2454.41
	2527.11	2459.05
	1715.02	2462.78
	2652.71	2465.76
	1598.49	2466.65
	1895.82	2466.52
	2082.77	2467.28
	2469.67	2472.7
	1578.78	2474.13
	2606.59	2474.18
	3368.86	2474.22
	1714.92	2479.39
	1519.64	2482.41
	3339.97	2482.41
	3604.89	2483.93
	3630.66	2484.02
	3183.39	2485.48
	3364.2	2485.44
	3453.6	2485.48
	3664.05	2487.08
	1683.98	2487.75
	2243.33	2487.75
	1877.78	2489.35
	2941.13	2489.32
	2885.12	2490.08
	3785.16	2490.11
	3011.58	2496.84
	3084.18	2499.16
	1357.04	2499.95
	2854.09	2503.7
	3720.06	2505.25
	2764.78	2507.49
	2797.32	2510.51
	2989.57	2511.27
	2838.25	2511.97
	2788.33	2513.57
	1375.2	2514.33
	1292.57	2514.96
	1357.67	2514.96
	2705.03	2517.27
	2459.75	2518.84
	1547.02	2519.63
	2604.4	2520.39
	3567.84	2520.35
	1309.27	2522.62
	2208.54	2527.95
	1460.64	2528.68
	3856.27	2528.62
	3419.58	2534.01
	2771.55	2534.64
	3895.66	2535.52
	2173.73	2536.28
	3966.81	2537.04
	1814.83	2539.94
	1731.61	2540.79
	1237.45	2541.58
	3925.94	2543.85
	3212.82	2544.48
	1142.71	2545.99
	1419.86	2546.12
	1658.91	2547.51
	3172.83	2547.63
	2880.58	2549.12
	1568.97	2550.66
	2200.22	2550.66
	1865.67	2552.93
	1892.83	2554.41
	2041.18	2555.17
	3182.54	2555.07
	1276.77	2555.87
	3506.62	2559.74
	2586.15	2560.47
	2963.08	2563.5
	1143.46	2569.46
	1364.61	2574.13
	1149.52	2576.27
	2516.51	2576.36
	3067.49	2577.03
	1469.69	2579.3
	1955.65	2580.15
	1639.23	2580.81
	3561.03	2580.91
	2087.31	2581.57
	3169.67	2582.32
	3759.29	2582.32
	3130.31	2583.08
	3265.04	2584.59
	3322.69	2584.72
	1685.53	2586.99
	3368.78	2586.96
	1300.99	2587.66
	1359.22	2590.74
	3470.29	2591.53
	2115.41	2592.2
	2367.36	2592.16
	1337.23	2593.68
	1481.92	2594.56
	2261.53	2594.56
	1035.99	2595.19
	2308.37	2595.29
	3427.14	2595.32
	3588.24	2595.95
	4202.17	2595.99
	2897.23	2597.56
	3985.7	2598.26
	1587.89	2602.13
	2861.66	2602.1
	1612.74	2602.76
	3259.11	2602.89
	1734.64	2605.13
	1418.31	2606.59
	1881.44	2606.54
	1571.99	2607.43
	1252.55	2608.1
	3524.03	2609.7
	3113.66	2611.84
	4339.2	2614.24
	2327.34	2616.43
	2821.54	2616.48
	2973.64	2620.17
	2747.33	2620.93
	4013.71	2620.97
	2834.37	2623.2
	3048.66	2623.24
	2660.32	2627.08
	3922.91	2627.11
	2498.35	2628.59
	1702.81	2629.25
	3579.15	2629.25
	1195.06	2630.89
	4062.81	2631.52
	2741.31	2632.37
	3708.68	2632.32
	2140.39	2636.86
	3896.42	2637.7
	2989.66	2639.98
	873.253	2640.6
	3545.98	2640.73
	4106.05	2642.92
	2949.42	2643.63
	1257.88	2644.52
	1114.07	2646.03
	984.645	2647.54
	2148.66	2649.78
	3615.53	2649.78
	3866.77	2649.69
	1061.85	2651.33
	2230.41	2652.05
	1705.21	2653.6
	2664.92	2654.27
	3732.17	2658.9
	2459.8	2659.57
	1327.39	2660.28
	2804.95	2660.32
	1959.53	2662.68
	2561.98	2664.87
	1144.22	2666.34
	3991.03	2670.25
	4315.74	2670.25
	1226.85	2671.01
	1536.29	2673.91
	2427.2	2675.52
	4395.89	2675.52
	4148.47	2678.58
	1195.82	2681.61
	1890.52	2681.48
	1134.51	2683.12
	2579.3	2683.75
	3389.17	2686.02
	3582.18	2686.02
	1355.49	2686.82
	3967.48	2686.87
	1537.81	2689.05
	3982.71	2689.93
	4038.63	2691.41
	2818.47	2692.83
	4554.89	2692.87
	1967.01	2693.68
	4635.15	2695.23
	891.547	2697.5
	1135.9	2698.89
	1288.79	2698.89
	4507.86	2699.64
	3693.54	2701.2
	1964.07	2702.04
	3015.36	2701.95
	3679.19	2703.55
	1352.37	2705.7
	2910.94	2708.1
	2051.11	2711.12
	3278.71	2711.85
	2110.15	2712.64
	3448.97	2713.27
	918.006	2714.07
	2217.5	2715.54
[truncated: 1,274 more rows]

## Sheet: Fig. 3e
Fig. 3e	GlyT2Cre ipRGCs	Male
Male	X	Y
	3244.86	444.751
	3332.26	524.85
	3361.89	582.651
	3354.5	403.297
	3422.26	506.207
	3410.34	606.897
	3469.2	630.973
	3555.06	710.559
	3384.76	780.908
	3357.64	778.885
	3232.77	849.224
	3144.92	920.706
	3166.09	945.123
	3240.92	954.557
	3678.59	1173.33
	3646.62	1284.91
	3557.09	1343.54
	3577.68	1411.34
	3543.39	1433.92
	3415.9	1522.08
	3447.08	1484.7
	3279.72	1446.52
	3273.14	1463.8
	3273.2	1364.87
	3218.76	1545.15
	3314.91	1296.02
	3293.28	1205.32
	3257.69	1143.88
	3301.86	1116.03
	3343.75	1114.13
	3346.91	1016.33
	3394.45	1018.66
	3451.1	1107.49
	3470.43	1094.77
	3531.13	1162.1
	3503.51	1260.08
	3418.2	1280.78
	3568.83	1278.88
	3179.71	1059.98
	3165.88	1042.01
	3094.82	1008.18
	3026.79	1154.01
	3034.44	1312.85
	2961.68	1438.96
	3011.97	1665.6
	3115.22	1664.63
	3169.62	1630.6
	3251.24	1609.07
	3263.76	1595.09
	3287.38	1562.48
	3223.76	1764.75
	3302.68	1853.42
	3279.06	1833.28
	3266.89	1800.93
	3275.9	1662.88
	3346.46	1695.19
	3419.31	1597.79
	3498.36	1559.93
	3531.26	1568.38
	3591.53	1613.68
	3633.85	1608.86
	3675.03	1623.21
	3701.01	1723.65
	3710.27	1753.26
	3810.46	1675.32
	3831.29	1729.28
	3924.95	1956.21
	3979.86	1930.23
	4069.45	1910.82
	4057.05	1928.71
	4164.02	1903.5
	4132.36	1835.73
	4029.05	1750.41
	4141.12	1654.42
	3821.11	1491.04
	3869.68	1453.75
	3952.29	1479.9
	3834.38	1343.16
	3873.47	1238.68
	3940.54	1184.44
	3965.2	1152.16
	3886.58	1072.38
	3795.45	916.867
	3692.28	1406.31
	3712.75	1418.19
	3719.54	1407.73
	3881.68	1593.58
	4002.72	1416.92
	4084.47	1545.13
	4157.36	1429.51
	4200.47	1306.69
	4006.21	1232.6
	4033.58	1091.96
	3988.53	990.266
	4040.13	919.614
	3953.52	1060.57
	3878.85	837.434
	3897.39	877.021
	3946.01	850.461
	3720.21	974.858
	3610.29	952.736
	3607.05	988.002
	3529.8	954.736
	3590.78	956.269
	3474.3	739.698
	4125.27	1067.4
	4196.27	1151.07
	4243.15	1217.38
	4223.89	1231.67
	3180.72	1319.7
	3122.79	1452.32
	3062.29	2081.75
	3208.65	1976.92
	3243.21	2115.55
	3194.09	2269.87
	3224.2	2205.41
	3238.8	2436.91
	3251.78	2450.43
	3350.65	2321.62
	3399.91	2176.07
	3427.39	2203.89
	3488.61	2144.79
	3323	2068.6
	3379.79	2103.65
	4352.38	1477.15
	3526.26	1659.55
	3598.01	1665.41
	3577.01	1759.33
	3588.23	1832.68
	3629	1891.99
	3683.59	1814.11
	3768.35	1864.76
	3800.26	1964.03
	3731.95	2029.35
	3741.07	2043.02
	3677.23	2129.26
	3476.96	1950.78
	3570.29	2044.62
	3572.75	2057.47
	3570.04	2087.41
	3457.38	2312.66
	3423.52	2272.51
	3489.12	1777.96
	3465.52	1822.18
	3431.36	1805.45
	3405.05	1953.6
	3391.93	1949.91
	3353.59	1984.07
	3315.81	1954.01
	4271.73	1408.28
	4468.39	1578.78
	4468.5	1601.84
	4447.8	1516.17
	4472.33	1506.24
	4294.85	1338.58
	3616.01	1088.72
	3644.24	1067.05
	3441.42	956.267
	3836.02	983.527
	3885.46	2109.74
	3723.73	2203.78
	3100.97	2357.74
	3420.06	2531.41
	3467.27	2591.54
	3523.87	2608.95
	3545.61	2639.2
	3677.53	2787.64
	3730.5	2657.06
	3895.66	2637.99
	3921.97	2627.48
	4004.96	2586.61
	4106.26	2642.57
	4315.61	2669.7
	4458.96	2810.21
	4398.96	2901.68
	4486.94	2871.04
	4648.7	2737.22
	2948.08	2643.31
	3319.34	2582.18
	3258.78	2598.88
	3208.54	2620.27
	3172.58	2548.35
	3113.49	2610.63
	3366.41	2586.72
	3306.97	2736.97
	3211.09	2871.08
	3353.25	2986.72
	3385.12	2940.67
	3442.24	2940.43
	3368.2	2856.33
	3403.21	2763.86
	3464.72	2799.39
	3594.08	2888.39
	3595.7	2908.07
	3516.17	3000.58
	3486.62	3047.65
	3455.23	3030.45
	3151.98	3202.61
	3119.11	3287.36
	3118.7	3324.65
	3342.51	3148.83
	3349.63	3187.74
	3311.69	3193.2
	3273.33	3314.03
	3341.2	3446.23
	3318.21	3411.81
	3275.75	3363.02
	3635.68	3121.4
	3497.31	3234.02
	3573.13	3239.79
	3654.59	3324.24
	3676.68	3434.94
	3664.15	3525.51
	3631.41	3570.34
	3681.21	3736.86
	3695.35	3807.51
	3782.12	3910.13
	3747.63	3863.57
	3815.24	3772.47
	3857.58	3805.48
	4021.93	3766.99
	4045.72	3821.05
	4099.13	3567.83
	4167.88	3480.98
	4213.87	3494.83
	4381.68	3265.95
	4344.3	3268.49
	4145.25	3653.06
	3357.44	4415.82
	3225.03	4444.31
	3131.47	4413.45
	3140.12	4502.07
	3073.93	4578.51
	2970.99	4519.56
	2957.43	4598.87
	3055.26	4263.85
	3168.16	4333.89
	3243.2	4370.37
	3237.77	4353.36
	3323.11	4268.89
	3332.73	4174.99
	3294.55	4087.83
	3219.69	3813.44
	3159.03	3847.14
	3051.18	3808.07
	3078.51	3626.98
	3048.9	3542.19
	3201.05	3508.87
	3429.59	3353.59
	3500.24	3346.4
	3736.62	3174.62
	3930.24	2813.21
	3998.28	2840.39
	3855.73	2972.21
	3962.89	3085.72
	4028.94	2944.59
	4130.42	3016.68
	4273.35	3069.1
	3854.99	2886.52
	3866.01	3158.18
	3757.97	3326.14
	3797.67	3412.72
	3887.58	3502.18
	3919.39	3489.26
	4214.03	3319.39
	3485.83	3570.49
	3482.1	3559.78
	3592.01	3664.95
	3326.02	3660.72
	3460.51	3745.35
	3509.98	3783.18
	3223.46	3947.89
	3317.33	3933.66
	3485.08	4027.16
	3470.78	4303.43
	3382.41	4369.86
	3486.38	4358.34
	3087.17	4549.26
	3705.39	3544.65
	2932.82	4227.15
	3242.21	4498.71
	2988.51	3611.1
	2961.41	3325.28
	3119.57	3531.94
	3134.79	3080.11
	3157.84	2789.98
	3073.99	1627.38
	3472.45	3138.3
	3995.87	3547.59
	3568.96	2417.11
	3719.66	2503.94
	3181.75	1839.37
	3625.73	4293.57

## Sheet: Fig. 3f
Fig. 3f	S cone photorecept.	Male
Male	X	Y
	3253.12	293.327
	3107.85	303.082
	3111.1	316.864
	3152.99	324.155
	3146.95	328.434
	3057.82	327.503
	3089.56	327.249
	3076.35	329.21
	3052.23	335.941
	3334.64	339.148
	3228.76	344.882
	3119.75	346.398
	3062.48	348.659
	3230.23	350.015
	3065.53	356.858
	3218.06	356.82
	3191.73	365.074
	3070.28	363.029
	3210.96	363.7
	3198.41	367.202
	3049.98	375.487
	3044.55	376.574
	3157.19	378.429
	3225.84	382.16
	3204.94	380.594
	3209.96	383.624
	3155.77	384.433
	3269.81	388.588
	3030.16	394.385
	3155.58	398.057
	3097.21	403.171
	3031.02	402.649
	3024.95	405.602
	3031.14	407.534
	3237.76	412.142
	3268.62	423.279
	3262.47	429.459
	3319.03	435.98
	3164.23	438.327
	3498.77	439.565
	3396.56	440.853
	3201.77	441.592
	3192.3	442.912
	3207.48	445.216
	3190.48	450.294
	3312.3	452.898
	3383.07	451.694
	3039.82	461.436
	3012.29	461.298
	3289.02	465.812
	3327.34	463.926
	3558.94	468.289
	3010.07	471.682
	3044.88	469.429
	3148.67	474.976
	3124.55	478.133
	3010.36	477.581
	3376.45	484.888
	3005.49	484.317
	3013.53	485.306
	3017.94	487.024
	3004.27	488.487
	3010.49	490.229
	3046.49	492.155
	3413.38	499.239
	3373.8	496.817
	3037.23	499.272
	3094.89	500.091
	3214.49	505.398
	3002.41	502.407
	3384	505.754
	2995.37	506.037
	2993.81	515.89
	3008.83	512.995
	3014.27	513.322
	3122.97	521.498
	2993.39	526.999
	3036.26	527.545
	3333.01	528.152
	2988.23	531.135
	3449.52	533.01
	3550.23	535.55
	2985.33	538.42
	3267.88	538.572
	3032.36	536.192
	3337.85	537.736
	2997	537.84
	3438.82	541.397
	3040.04	538.528
	3002.94	538.191
	3263.64	541.471
	3339.98	542.301
	3051.82	544.734
	2977.05	547.967
	3000.99	547.625
	3007.24	547.652
	3166.95	551.394
	2971.46	554.635
	3028.54	551.645
	2964.8	557.429
	3053.85	557.608
	2980.74	559.878
	2982.76	563.271
	3060.9	564.461
	3018.13	565.798
	2985.31	570.789
	2972.05	569.75
	2981.64	575.735
	2960.69	576.341
	3008.14	578.848
	2945.09	581.8
	2994.11	582.642
	3043.45	583.946
	3063.21	585.853
	2958.27	585.115
	3309.05	586.685
	3086.24	590.645
	3177.04	590.225
	3012.87	591.125
	3200.53	590.494
	3111.64	590.186
	3725.39	589.444
	3727.26	593.447
	3023.94	593.881
	3210.41	593.324
	2945.45	594.598
	2967.15	595.418
	3015.95	603.443
	3226.67	602.396
	3173.61	603.879
	3089.96	608.528
	3172.17	610.119
	1492.2	613.738
	1511.94	613.206
	2941.32	611.514
	3004.21	612.748
	2952.84	613.18
	3155.53	612.885
	3063.44	617.407
	2972.92	616.861
	1517.97	617.47
	1431.4	619.541
	3613.44	620.373
	3406.93	620.204
	2990.67	623.111
	3000.4	626.081
	3164.42	624.828
	3151.67	629.2
	3673.61	630.684
	2952.12	630.862
	2952.2	634.997
	1518.13	638.123
	2950.04	643.155
	3541.28	643.457
	2971.27	647.362
	3549.22	648.171
	1532.31	649.028
	3035.77	651.687
	1527.97	652.505
	1613.38	652.532
	1361.47	656.288
	3035.22	658.487
	3687.44	658.343
	1546.26	660.239
	1541.34	663.996
	1410.28	662.517
	1434.1	662.061
	1517.61	663.35
	2988.16	663.121
	3030.47	662.576
	1495	663.575
	1427.15	665.699
	3021.9	666.676
	2953.69	666.609
	2994.19	665.512
	1509.2	667.289
	3057.19	666.264
	1492.22	665.784
	1600.14	667.631
	1522.4	668.705
	1580.51	669.837
	1489.73	671.968
	3054.51	672.838
	1597.07	672.836
	1552	674.106
	2997.42	671.972
	1439.25	674.341
	1426.97	674.264
	3540.6	674.585
	1420.79	674.347
	1484.05	675.95
	3067.84	676.945
	3726.29	679.532
	1405.09	677.963
	1616.53	679.359
	1504.96	681.296
	1578.83	682.226
	1464.98	681.401
	3040.4	683.317
	3133.3	683.39
	1484.99	685.979
	3093.77	684.834
	3063.12	684.987
	1341.67	685.825
	1669.36	686.432
	1415.71	687.061
	1422.48	687.202
	1433.15	687.788
	1674.72	688.41
	1701.76	688.47
	3093.6	687.636
	1451.72	688.04
	3354.55	689.648
	1693.46	689.698
	3209.59	689.952
	3441.17	691.652
	1453.12	692.47
	1625.4	693.51
	3318.58	692.717
	3056.98	695.324
	3176.7	696.468
	1465.7	696.822
	1559.08	696.323
	1420.44	697.681
	1589.99	697.917
	1623.18	699.484
	1670.06	699.435
	2997.39	700.847
	3848.96	707.875
	2989.21	702.174
	1372.65	707.256
	1423.41	706.892
	3231.27	706.405
	1666.24	708.017
	2971.63	706.565
	1398.72	707.63
	1363.52	709.922
	1652.6	708.122
	1444.4	709.142
	1633.57	709.509
	1398.76	711.05
	3870.03	712.883
	1437.26	713.311
	3865.8	713.559
	2939.98	714.667
	3878.79	718.771
	1499.49	716.361
	3371.27	716.516
	1721.86	717.361
	1454.62	718.197
	2997.89	717.123
	3068.49	717.886
	1469.8	719.296
	3872.43	718.4
	2993.18	719.225
	3867.24	721.762
	3464.8	720.231
	1465.18	721.492
	1753.2	721.791
	3366.93	721.318
	1385.21	721.507
	3875	722.119
	1678.32	722.587
	3167.58	722.854
	1780.69	723.251
	1488.13	724.039
	3655.57	723.79
	1393.26	723.702
	3045.41	724.275
	3882.57	724.309
	1416.11	724.227
	1841.63	724.156
	1483.59	726.338
	2980.86	724.66
	1362.17	726.33
	1808.61	726.194
	1588.2	726.677
	1422.4	726.589
	1412.91	727.634
	1853.49	729.793
	1748.12	727.969
	1653.17	730.074
	1864.25	728.107
	3086.57	727.99
	1694.39	728.13
	1783.16	728.47
	2931.88	728.898
	1433.69	729.374
	1385.27	729.571
	1731.79	729.545
	1554.65	729.804
	1377.9	730.221
	1771.56	731.067
	1350.62	730.537
	1633.78	731.995
	1417.88	732.646
	1523.99	732.948
	1783.25	733.812
	1818.15	733.159
	1372.3	734.898
	1447.31	733.895
	1495.63	734.203
	1421.33	733.763
	2942.43	735.99
	1410.32	735.048
	1571.4	734.813
	1641.71	735.548
	1365.27	735.987
	1812.73	735.937
	1418.11	739.47
	1847.9	735.685
	3568.15	738.112
	1355.5	736.997
	3880.41	737.793
	1503.63	738.331
	1666.25	738.05
	1825.58	738.266
	1367.37	738.993
	1852.52	740.483
	1566.56	739.885
	2937.86	738.879
	3093.95	739.912
	1330	741.438
	1437.11	739.73
	1410.48	741.412
	1750.66	742.391
	1364.5	742.76
	1403.1	742.812
	1816.18	744.728
	1356.5	744.917
	1683.22	743.213
	1300.93	743.351
	1465.27	743.26
	1450.15	745.137
	1546.44	743.961
	1654.83	744.227
	3019.65	744.103
	1326.02	747.831
	1675.72	743.869
	1433.92	745.119
	1490.71	745.153
	1795.17	745.846
	1488.52	748.048
	3411.48	745.923
	3506.19	746.066
	1337.93	750.305
	1506.42	747.035
	1706.9	746.144
	3585.16	746.829
	1501.76	747.329
	1425.43	747.644
	1553.28	747.208
	1732.76	746.8
	1590.19	747.414
	1775.99	747.718
	2932.05	747.635
	1334.62	748.376
	1766.74	748.246
	1879.16	747.915
	1372.05	748.555
	1546.86	748.591
	1851.3	748.589
	3055.38	749.393
	3136.07	748.686
	1478.1	750.812
	1430.38	749.431
	1552.27	750.442
	1741.47	753.151
	3319.43	751.921
	1830.17	750.713
	2950.1	751.495
	1438.27	751.35
	1690.06	752.94
	1313.98	754.58
	1466.31	752.064
	1330.71	754.911
	1561.45	752.249
	3051.28	753.09
	1518	752.868
	1823.2	753.711
	3016.66	753.686
	1369.15	754.723
	1777.12	756.308
	1829.09	755.897
	1527.09	755.72
	1674.57	756.567
	1769.95	756.034
	3704.67	756.676
	1383.7	755.481
	1420.46	756.941
	1429.57	756.928
	1500.03	756.587
	1650.55	757.406
	1683.93	757.344
	1459.2	758.019
	1367.89	759.225
	1293.56	759.901
	1543.11	759.471
	1850.93	759.87
	3458.5	760.087
	3304.7	760.277
	1787.27	760.225
	2959.77	759.684
	2964.81	759.779
	1460.08	761.932
	1714.31	761.274
	1280.95	762.974
	1421.26	763.171
	1580.05	762.413
	1633.17	763.352
	1685.63	762.742
	1769.61	763.563
	1839.56	763.666
	1293.07	764.881
	3281.93	766.89
	1448.18	767.026
	1601.93	765.785
	1707.37	765.596
	3542.68	767.732
	1279.17	767.001
	1295.4	767.143
	1695.89	766.901
	1806.58	770.623
	1380.97	767.401
	1666.89	768.084
	3296.6	768.175
	1361.42	768.892
	1651.06	769.06
	1469.09	768.467
	3687.58	770.899
	1342.44	770.999
	3746.24	772.521
	1425.29	771.036
	1559.35	771.083
	1492.45	771.492
	1479.45	772.14
	1507.07	771.534
	1377.96	772.621
	1867.24	772.524
	3245.11	772.673
	1465.21	774.163
	1674.89	773.462
	1723.83	773.815
	1822.6	773.964
	3211.13	773.344
	1860.12	775.355
	1890.73	774.704
	1281.14	776.76
	1429.27	775.59
	2906.51	776.039
	1277.05	777.312
	1418.96	777.641
	3086.36	778.164
	1316.68	777.508
	3012.97	777.801
	1372.66	777.947
	1340.29	779.314
	1614.74	779.03
	1412.23	783.152
	1477.28	780.396
	1782.28	780.593
	1261.67	780.235
	1290.09	782.339
	1805.02	780.579
	1824.49	781.69
	1896.3	781.482
	1297.8	781.916
	1548.19	783.876
	1685.91	783.752
	1863.41	784.883
	1260.65	785.186
	1278.76	790.857
	1336.82	787.064
	1480.56	784.959
	1734.31	785.425
	1755.97	786.63
	1443.56	786.488
	1635.69	786.599
	1871.47	786.632
	1329.5	789.301
	1830.93	787.417
	1779.33	787.992
	2935.66	787.804
	3076.87	788.245
	2920.14	787.999
	1264.04	790.132
	1934.7	788.525
	3003.2	788.354
	1350.82	791.359
	1633.42	789.718
	1254.05	791.174
	1930.47	789.83
	1761.11	790.618
	1817.79	790.629
	1440.15	791.177
	2892.89	791.089
	3098.87	791.159
	1320.79	793.195
	1363.88	791.757
	1755.47	792.797
	1295.05	795.53
	1555.91	794.21
	1835.64	792.879
	1855.92	793.014
	1305.32	794.415
	1783.06	793.509
	1416.27	793.946
	1446.87	796.286
	2897.58	794.107
	1336.05	795.155
	1505.37	794.913
	1515.54	794.449
	1780.47	794.547
	1803.28	794.673
	1257.55	796.925
	1866.75	795.277
	2910.7	795.699
	3365.96	797.264
	1374.79	796.381
	1585.98	796.973
	1332.61	800.011
	1566.54	796.889
	1921.32	797.486
	3203.04	796.975
	3479.8	799.798
	1352.61	799.347
	2904.41	798.934
	2910.14	798.666
	1542.98	798.397
	1669.96	798.565
	1644.91	799.144
	1569.55	800.481
	1720	799.641
	1779.38	799.656
	3371.04	800.275
	1475.96	799.975
	1545.98	799.873
	3227.16	800.188
	1495.16	800.775
	1361.94	802.316
	1394.52	801.071
	1412.85	801.543
	1423.59	801.28
	1584.7	801.811
	1280.32	803.718
	2929.7	802.926
	1388.11	803.416
	1678.99	803.125
	3912.09	804.677
	1347.54	807.93
	1903.46	803.75
	1404.92	804.643
	1425.31	804.738
	1682.93	805.432
	1455.39	809.141
	3094.46	808.031
	2919.79	805.718
	1744.82	807.23
	3013.68	808.224
	1864.88	807.378
	1278.98	810.975
	3474.03	808.864
	1442.03	809.862
	1408.56	809.647
	1733.43	810.382
	1290.16	811.931
	1319.36	810.389
	1356.63	809.847
	1825.48	810.901
	1788.99	811.086
	1258.14	813.592
	1374.59	811.501
	1380.65	812.034
	1384.81	813.607
	1745.83	812.499
	3012.85	812.988
	1252.78	812.442
	1519.58	814.046
	1503.12	813.287
	1525.82	814.317
	1833.57	813.803
	3505.34	816.769
	1553.45	814.386
	1865.06	815.054
	3275.44	814.212
	3718.64	819.59
	1678.42	816.13
	1884.73	815.757
	1693.58	816.284
	1367.86	818.04
	1507.58	816.388
	1818.65	816.875
	1472.81	816.648
	1889.82	817.616
	3668.66	821.452
	1442.85	818.621
	1759.53	816.821
	1784.91	817.423
	1307.66	817.916
	4022.22	823.228
	1261.02	818.801
	1852.09	818.349
	1871.88	818.182
	1903.52	818.071
	1226.64	818.753
	3155.37	820.08
	1445.55	820.948
	1453.94	820.081
	2895.25	820.121
	1245.14	821.773
	1275.48	822.075
	1376.1	820.523
	3879.22	822.032
	1287.43	821.712
	1695.73	821.068
	2940.94	821.453
	1477.93	821.993
	1369.03	822.84
	1419.14	822.881
	1716.12	824.545
	3146.16	823.847
	3151.99	823.657
	1472.3	824.322
	3592.47	829.266
	1344.16	827.096
	1293.43	825.839
	1541.52	826.345
	1644.42	826.001
	1691.05	825.843
	1846.49	826.522
	3347.02	827.088
	2899.7	826.372
	3141.61	826.215
	4041.66	827.62
	1463.37	826.995
	1747.71	826.336
	1889.84	826.9
	1417.72	826.759
	1482.33	827.865
	1674.04	827.363
	4033.17	830.236
	1529.9	827.589
	3191.67	827.769
	1360.95	828.149
	1837.6	829.053
	1280.06	828.974
	1580.79	829.553
	3091.37	829.051
	2881.3	830.026
	1545.88	829.763
	1257.96	831.844
	1297.11	831.87
	3146.94	832.337
	4029.63	837.722
	1312.27	832.501
	1338.8	832.486
	1820.19	832.085
	1772.56	832.499
	1750.32	832.901
	1865.09	832.792
	1224.92	834.928
	1763.89	832.581
	1335.46	833.782
	3154.04	832.77
	4036.48	833.448
	1855.87	833.489
	1309.02	834.229
	1798.96	833.699
	1276.44	836.256
	2973.58	834.615
	4042.32	834.61
	2911.39	835.089
	1427.21	836.62
	2990.68	835.725
	1475.92	836.369
	1282.09	837.899
	1500.23	837.662
	4039.11	837.416
	1326.78	840.876
	1412.82	842.355
	4017.76	837.95
	1778.7	838.748
	3656.55	838.838
	1333.09	840.666
	4050.15	838.766
	1089.12	839.121
	1348.44	839.538
	2974.62	840.378
	1426.91	840.077
	1684.28	841.401
	1762.95	840.418
	1869.9	840.394
	1306.61	842.078
	1181.33	842.008
	1594.04	841.474
	1135.36	842.339
	1510.53	841.787
	2950.42	841.704
	1788.42	842.519
	2978.23	842.966
	1557.79	842.685
	1861.34	843.111
	3387.94	844.677
	1227.85	845.681
	1371.67	843.502
	1469.73	846.268
	2936.7	842.844
	1440.51	843.641
	1830.72	843.287
	2887.34	843.569
	3343.41	845.84
	4035.37	844.255
	1732.15	845.108
	1334.99	847.423
	1379.17	844.371
	1785.67	845.959
	1708.68	847.508
	2884.94	847.588
	1240.92	847.433
	1269.61	847.706
	1590.04	846.893
	1875.86	847.09
	1587.15	847.466
	1812.33	848.286
	3107.74	847.566
	3376.9	848.03
	1778.94	848.232
	1324.55	848.893
	1348.22	848.833
	1866.45	848.946
	1376.56	849.181
	2891.64	848.566
	1211.66	850.78
	1902.71	849.702
	2875.82	850.874
	1405.59	853.161
	3397.44	852.499
	1803.26	852.011
	1447.43	850.935
	1322.89	851.919
	2993.52	851.348
	1336.61	852.827
	1847.92	852.922
	1662.31	852.875
	1251.46	853.748
	1260.73	853.335
	1685.63	853.667
	1714.94	854.467
	3258.5	854.207
	3886.95	854.179
	2985.88	854.689
	1394.14	854.921
	1643.35	855.786
	1649.04	856.79
	3075.11	857.86
	1207.17	859.516
	1227.19	857.642
	1270.57	857.834
	3304.68	857.552
	3147.05	856.933
	1365.39	857.703
	1848.05	858.075
	1861.74	858.114
	1284.76	859.367
	1302.36	859.077
	1815.28	858.399
	1921.78	858.245
	1310.24	859.927
	1331.59	859.091
	1438.34	862.102
	1802.84	859.097
	1765.08	860.187
	1412.61	861.624
	1728.74	861.552
	4131.71	861.21
	1768.51	861.927
	1257.4	863.152
	1348.13	862.531
	1304.83	863.681
	1339.16	862.935
	1287.35	863.458
	1290.27	864.119
	1902.29	864.197
	1393.88	863.757
	1676.87	863.658
	1202.58	865.733
	1736.03	864.19
	1746.78	865.431
	1225.57	865.205
	1244.75	865.971
	1837.11	865.523
	1627.15	865.116
	1886.26	865.044
	1252.21	866.284
	1956.46	865.37
	3897.77	868.671
	1320.81	867.549
	1337.61	866.192
	1408.06	865.859
	1534.86	865.568
	1919.32	866.219
	1271.06	870.471
	1722.86	866.159
	2979.37	866.271
	1434.4	868.761
	1720.08	867.591
	1886.38	869.881
	2924.01	868.363
	1540.2	868.722
	1547.4	868.391
	1587.47	870.29
	2899.05	869.89
	1258.61	870.213
	1229.45	870.016
	1358.43	873.494
	1213.36	871.515
	3441.55	870.865
	3444.87	872.475
	1827.14	870.943
	2916.36	873.384
	2974.67	870.888
	1763.19	870.74
	1876.2	870.973
	1327.6	871.124
	1410	871.457
	1441.85	871.371
	1832.33	870.795
	1839.2	871.481
	1168.72	872.2
	3269.84	873.016
	3775.16	873.1
	1662.34	874.244
	1375.85	874.192
	1493.08	873.484
	1748.4	874.344
	1214.82	876.12
	1734.14	874.152
	1412.82	874.982
	1439.21	874.457
	1457.54	874.69
	1580.22	874.317
	1810.66	875.307
	1895.79	875.282
	1178.74	876.213
	3307.03	875.329
	1309.48	876.059
	1423.11	875.424
	1723.09	875.487
	4051.56	875.562
	1238.86	876.012
	1225.13	877.109
	1229.76	877.071
	1906.61	877.021
	3172.18	877.557
	1641.12	877.601
	3835.4	877.981
	2996.09	877.917
	1402.55	879.151
	1461.32	878.682
	1707.29	879.066
	1196.64	879.173
	1273.38	878.656
	1631.02	879.195
	1815.13	879.408
	1735.73	880.137
	1965.82	879.632
	1224.65	881.896
	1381.12	880.137
	1570.33	880.454
	1731.73	881.589
	1409.18	881.357
	1467.94	880.695
	1942.4	880.576
	2920.17	881.135
	3391.94	883.917
	1199.25	882.681
	1269.89	881.365
	1288.31	882.09
	1836.03	882.106
	3713.14	881.694
	1640.26	881.932
	1718.05	883.06
	1862.91	882.094
	1881.52	881.531
	1589.04	883.236
	1207.35	884.419
	1278.94	883.539
	1658.63	882.671
	1690.26	882.84
	1301.97	883.777
	1360.22	884.293
	1801.16	884.066
	1307.88	884.362
	1917.43	884.147
	2905.91	884.074
	1969.61	885.177
	1877.97	885.403
	1502.74	885.212
	1256.74	886.578
	1354.95	886.077
	1389.82	886.234
	1802.98	886.925
	1213.68	891.359
	3348.37	886.815
	1164.13	887.409
	1435.19	887.428
	1748.19	886.873
	3137.98	888.498
	1669.01	887.908
	1341.67	888.409
	1793.29	887.95
	3324.06	890.742
	1190.58	888.6
	1227.47	888.682
	1839.04	888.527
	1857.68	889.373
	1686.35	890.111
	1755.61	889.852
	1503.99	891.321
	1335.85	890.315
	3344.87	892.103
	1218.99	892.175
	1350.39	891.344
	1709.17	891.399
	3683.99	894.98
	3140.48	891.56
	1369.15	891.717
	1735.04	892.151
	3681	893.826
	1809.37	893.659
	1375.34	893.441
	1395.11	894.108
	3040.89	894.414
	2928.32	895.323
	1098.71	895.096
	1937.42	895.193
	1274.67	895.674
	1710.01	895.371
	1733.94	894.763
	1843.42	894.849
	1224.38	896.177
	1313.64	896.663
	1342.87	895.792
	1227.93	896.076
	1282.06	898.241
	1296.31	898.964
	1651.03	898.084
	1716.88	898.334
	1294.26	902.776
	2878.24	898.566
	1175.55	902.484
	1266.23	899.672
	1712.48	899.24
	2891.43	900.332
	1962.62	900.159
	3039.2	901.711
	1847.99	900.209
	1904.49	899.701
	3675.92	901.564
	1328.37	901.962
	1889.61	900.422
	2897.14	901.134
	1206.65	903.045
	1338.81	901.751
	1229.84	905.221
	1749.88	902.336
	1358.43	902.503
	1200.21	903.539
	1493.46	903.148
	3051	903.275
	2004.98	902.332
	1892.85	904.571
	1917.65	903.804
	1519.2	903.918
	1523.15	905.122
	1969.02	903.438
	1271.72	903.86
	1727.19	904.537
	1779.26	904.066
	1934.71	904.384
	1278.36	906.478
	1858.74	905.256
	1829.66	906.34
	2940.51	905.802
	1345.94	906.386
	1181.84	907.064
	1769.13	906.223
	1158.96	907.847
	1362.25	907.128
	1251.13	907.689
	3670.72	907.45
	1198.87	907.522
	1410.03	908.515
	1796.62	908.941
	1358.08	908.929
	1369.94	909.439
	1814.24	912.434
	3110.99	910.43
	1782.24	910.182
	1665.57	910.132
	1711.86	909.762
	1141.35	913.906
	1520.7	910.966
	1171.08	912.913
	1387.2	911.462
	1704.55	911.252
	1204.13	912.211
	1312.42	911.323
	2863.18	911.257
	1419.81	912.391
	1790.34	912.01
	1700.83	912.176
	1166.11	915.995
	1595.48	912.694
	1793.35	912.712
	1979.7	913.255
	1262.14	913.802
	1417.15	912.855
	1345.74	913.247
	3465.4	916.157
	3580.31	916.639
	4212.23	916.219
	1340.85	913.836
	1872.78	914.587
	4244.46	914.402
	1196.74	915.818
	1371.79	915.868
	1984.85	916.157
	1213.81	916.988
	1314.81	916.272
	1841.43	917.131
	1976.02	916.262
	1686.34	916.118
	1996.99	917.224
	1188.91	918.257
	2868.12	916.866
	1154.51	921.808
	1711.78	917.212
	3184.21	917.794
	1305.97	918.291
	1145.56	921.284
	1175.92	918.098
	3178.7	918.54
	1252.92	921.484
	1479.15	919.58
	1687.44	918.955
	1732.97	919.192
	1827.82	919.193
	2879.92	919.282
	1195.02	922.201
	1275.62	920.519
	1786.36	920.389
	1980.17	920.686
	2898.69	919.769
	4214.57	920.386
	1315.39	920.842
	1340.8	921.049
	1367.02	920.832
	1779	920.584
	1867.89	922.249
	3495.08	921.866
	1183.96	922.582
	1330.14	921.943
	1691.12	922.541
	1305.16	923.711
	1325.69	922.97
	1887.47	922.047
	1130.6	923.471
	1227.17	922.291
	1850.5	923.167
	1899.81	922.887
	1449.36	923.185
	1405.29	924.392
	1928.19	924.396
	2884.32	923.942
	1736.02	924.551
	1343.23	925.176
	1436.01	926.349
	1591.76	924.976
	1826.12	925.603
	1183.98	929.305
	1273.83	926.726
	1364.09	925.255
	3497.38	926.714
	2916.63	926.332
	1782.65	926.479
	1723.64	927.175
	1896.73	927.169
	1281.29	928.023
	1331.16	927.539
	1422.06	927.823
	1130.82	930.093
	1303.75	928.138
	1106.16	929.916
	1193.94	929.245
	1484.72	928.066
	1200.29	929.232
	1206.94	930.011
	2840.72	928.46
	4204.22	928.654
	1231.13	929.207
	1901.55	928.99
	1813.29	929.055
	1819.61	929.964
	2906.49	929.404
	2912.64	929.875
	3176.63	930.687
	3183.63	930.859
	1103.39	932.112
	1735.6	931.654
	1794.35	932.133
	1153.3	933.689
	1259.13	931.418
	1406.86	931.478
	1861.96	932.054
	1870.7	931.76
	1317.78	932.543
	1879.58	932.762
	3073.38	935.029
	1223.78	932.77
	1241.86	935.065
	1476.81	932.778
	1485.33	933.637
	1254.13	934.447
	1301.88	934.638
	1192.71	935.053
	1339.07	934.166
	1960.76	934.332
	3623.41	936.014
	1119.14	938.898
	1220.12	934.557
	1709.87	934.622
	3249.62	935.488
	4053.69	937.091
	1575.68	936.161
	1282.07	935.6
	1124.04	937.226
	1915.33	935.817
	1229.39	935.884
	1585	935.806
	1293.66	937.267
	1661.48	936.558
	1905.59	937.344
	1939.36	936.853
	2020.39	936.869
	1139.87	939.491
	1268.84	938.675
	1795.39	937.725
	1183.38	939.045
	2950.56	939.025
	1166.79	940.212
	1701.04	940.483
	1820.73	939.78
	1490.7	939.87
	2937.53	939.681
	1156.55	943.446
	1193.98	940.218
	1260.55	942.061
	1042.19	941.904
	1301.5	942.722
	1341.72	942.713
	1307.67	942.456
	1150.23	943.371
	1279.96	943.612
	1806.8	944.096
	3273.55	943.358
	1133.14	943.983
	1185.73	944.6
	1298.02	944.026
	1887.67	943.654
	1932.95	943.286
	2020.08	943.349
	1294.76	944.114
	1858.75	945.247
	1898.38	944.325
	1179.22	946.649
	1544.02	944.354
	1317.47	946.054
	1103.65	946.134
	1327.26	945.872
	1677.63	945.405
	1540.21	946.426
	3250.09	946.674
	1196.53	946.808
	1462.26	947.089
	1211.69	948.955
	3075.7	949.371
	1381.23	948.184
	1247.16	948.798
	1704.19	949.867
	1115.99	951.164
	1262.41	949.331
	1287.39	950.147
	2949.12	948.196
	1157.78	949.568
	1355.46	950.644
	2034.61	950.033
	1135.69	953.804
	1189.15	951.482
	2903.72	950.058
	1099.62	953.104
	1813.45	951.169
	1932.76	950.294
	1304.1	950.946
	1326.42	951.034
	1329.79	952.473
	4113.17	951.159
	1268.32	952.141
	1340.88	952.263
	1335.27	951.809
	1074.96	952.996
	1111.7	953.705
	1199.11	953.797
	1959.73	953.993
	4073.65	955.357
	3056.3	953.944
	3628.31	957.556
	3885.52	955.778
	1793.3	954.415
	1118.92	955.512
	1874.71	954.661
	1806.33	955.548
	1869.49	955.134
	1088.68	959.554
	1000.49	955.917
	1840.25	956.555
	1128.1	959.002
	1154.24	957.671
	1820.3	956.839
	3051.55	957.215
	1070.15	957.318
	1116.27	958.717
	1722.78	957.59
	1734.43	957.257
	1377.05	958.219
	1922.65	958.035
	1109.07	957.969
	1276.53	959.295
	1326.31	960.166
	1985.43	958.947
	1074.84	960.098
	1103.55	959.171
	1186.54	959.571
	1356.93	960.706
	3304.78	959.342
	2014.52	961.21
	3056.39	960.724
	1098.96	961.636
	1770.97	960.948
	1880.86	960.88
	2861.78	960.421
	1808.29	961.985
	1868.41	961.936
	2849.49	962.506
	1148.5	963.291
	1174.38	963.216
	1220.87	963.809
	3171.06	962.4
	3781.87	962.198
	1217.43	962.485
	1717.97	962.405
	1728.73	962.017
	1712.62	962.478
	1246.02	963.807
	1265.3	963.462
	1974.74	962.97
	2910.63	963.053
	3040.31	963.181
	3286.47	964.098
	1169.33	964.113
	1190.69	963.687
	1826.32	964.435
	1111.57	964.96
	1203.27	963.912
	1117.11	966.159
	1102.64	966.518
	1077.44	966.358
	1936.53	965.654
	1089.55	967.988
	1948.51	965.897
	3779.45	967.324
	1177.5	966.813
	1284.86	966.995
	1411.71	968.249
	3460.03	967.316
	1316.6	968.253
	1131.12	967.134
	3262.87	968.81
	1785.39	968.582
	1823.25	967.86
	1299.45	970.132
	1356.88	968.365
	1869.43	968.566
	1974.44	968.674
	2856.97	968.272
	1261.97	969.35
	1149.17	969.491
	1792.44	969.129
	1807.4	969.189
	3124.56	972.827
	1122.27	970.582
	1132.77	970.061
	3105.35	970.063
	1159.39	970.796
	1233.66	972.673
	1294.26	971.393
	1687.48	973.908
	1965.6	970.13
	1822.57	971.099
	1720.47	971.179
	1909.73	970.792
	2833.37	972.551
	2843.53	972.189
	1385.83	974.428
	1244.38	973.085
	1894.59	972.519
	1953.54	972.719
	3041.06	973.173
	1165.46	973.051
	1101.18	975.46
	1229.49	974.7
	1366.99	974.421
	1796.31	974.834
	1088.09	975.592
	1081.27	981.065
	1109.22	976.569
	1187.82	975.289
	1200.49	974.905
	2036.2	975.396
	1855.3	976.679
	1223.29	977.747
	2000.5	976.159
	1317.77	975.805
	4160.55	976.524
	1298.9	976.594
	1670.55	978.399
	1184.98	976.963
	1357.99	976.585
	1929.56	977.347
	3049.97	977.386
	1363.88	978.618
	1242.58	978.219
	1133.44	979.387
	1751.31	977.887
	1255.53	978.671
	1462.76	978.899
	1585.73	979.359
	2833.59	978.634
	3011.51	979.08
	2032.84	979.304
	1159.91	979.715
	1330.28	979.264
	1456.49	980.096
	1496.55	979.519
	1822.49	979.762
	1063.92	983.014
	1095.17	982.231
	1269.64	981.157
	1775.76	981.977
	1371.83	980.651
	1847.25	980.643
	2978.69	981.084
	1025.09	983.046
	1527.36	981.348
	1640.93	981.999
	1903.46	981.804
	1251.2	981.594
	1300.03	981.777
	1766.58	982.382
	1866.27	983.339
	1894.26	982.541
	3484.8	985.277
	1100.84	984.619
	1378.24	983.541
	1809.28	983.379
	1886.34	983.179
	1722.54	985.916
	1200.9	986.109
	1369.08	983.756
	1325.58	986.088
	1351.27	984.301
	1188.25	984.711
	1671.69	986.9
	1288.25	987.495
	1367.43	985.792
	1292.9	986.273
	1256.48	986.328
	1281.15	988.777
	1313.64	986.744
	1234.04	988.349
	1257.68	988.689
	1302.6	989.281
	2951.45	989.483
	1119.93	990.194
	1141.91	990.778
	3699.91	995.818
	1022.69	990.576
	1059.35	991.06
	1462.7	990.676
	1713.28	989.777
	1735.02	989.917
	1929.61	989.896
	1111.3	990.403
	1754.99	990.306
	1378.56	990.48
	1673.74	991.271
	1746.86	990.69
	3070.35	991.39
	1034.26	991.629
	1192.71	991.929
	1409.4	991.749
	1664.71	992.585
	1050.69	992.426
	1357.15	992.761
	1686.56	993.515
	1325.13	992.004
	1067.54	993.708
	1204.1	992.354
	1246.98	992.231
	3710.72	995.768
	1693.16	992.686
	1730.82	993.847
	1102.25	995.859
	1273.23	993.471
	1340.12	993.938
	1123.46	993.994
	1133.92	994.67
	3036.18	993.453
	1171.29	995.279
	1217.19	994.06
	1435.43	994.672
	1571.15	993.724
	1858.75	994.069
	3064.81	994.005
	1084.32	995.667
	1510.98	994.591
	1632.63	994.899
	1096.16	996.325
	2003.3	995.596
	1127.51	996.595
	1296.11	994.835
	1819.98	995.557
	1307.41	995.726
	3416.62	997.889
	1045.76	996.817
	1155.31	996.701
	1203.02	999.338
	1444.53	995.754
	1213.81	996.71
	2996.86	998.036
	1090.81	998.036
	1192.14	997.328
	1367.46	996.843
	1387.93	996.493
	1226.99	997.383
	1250.39	997.762
	1627.67	998.718
	1833.77	997.315
	1870.45	998.392
	1056.83	999.325
	1074.95	997.759
	1681.83	998.415
	1547.39	998.853
	2829.08	999.989
	2881.05	999.396
	3577.47	998.776
	1296.47	998.749
	1775.37	998.868
	2009.56	999.126
	3295.5	999.245
	1677.17	999.034
	1724.83	999.79
	3127.24	1000.86
	1245.15	1000.79
	1847.74	1000.38
	1923.76	999.359
	1305.48	999.582
	1332.61	1000.93
	1006.6	1000.45
	1048.2	1001.4
	1279.51	1001.66
	1322.82	1000.22
	1785.16	1000.53
	1155.85	1002.44
	1746.52	1000.53
	1349.35	1001.38
	1019.8	1001.84
	1164.45	1002.47
	1343.45	1001.44
	1433.96	1001.69
	1227.57	1001.79
	1288.08	1002.38
	3931.37	1003.58
	1423.06	1003.23
	1715.94	1003.57
	1065.33	1005.36
	1109.71	1004.73
	1766.54	1003.06
	3119.62	1003.43
	3322.22	1006.79
	1873.95	1003.54
	1316.19	1004.64
	1074.87	1005.84
	1697.24	1004.89
	1061.27	1007.33
	1160.17	1006.02
	1474.54	1006.96
	3191.2	1007.09
	1029.02	1006.65
	1155.27	1007.16
	1226.37	1006.44
	1279.15	1007.89
	1163.73	1007.34
	1196.5	1007.3
	1382.09	1007.72
	1756.02	1006.95
	1847.37	1008.28
	1433.6	1008.6
	1729.23	1008.38
	1190.47	1008.32
	1214.58	1009.54
	3670.54	1010.28
	1130.88	1009.62
	1737.24	1008.58
	1826.9	1009.45
	2070.31	1008.4
	3028	1008.89
	1052.6	1012.34
	1292.11	1008.92
	1346.62	1008.91
	1786.26	1009.78
	2930.54	1009.56
	1183.34	1009.37
	1232.21	1010.9
	1332.33	1010.51
	1961.29	1009.93
	3012.26	1010.89
	2048.98	1010.88
	1319.84	1010.53
	1875.67	1012.29
	1365.01	1011.4
	1705.62	1010.82
	1086.99	1020.04
	1743.28	1012.13
	1806	1011.43
	1169.34	1011.59
	1239.55	1012.6
	1345.44	1012.27
	1420.71	1013.9
	1820.39	1012.54
	3435.93	1016.59
	1301.26	1013.31
	3149.23	1013.66
	1006.91	1014.01
	1117.56	1013.73
	1207.81	1014.07
	1246.74	1014.12
	1288.99	1014.18
	1811.49	1014.06
	2854.77	1014.54
	1158.02	1018.76
	1731.62	1015.24
	1738.08	1015.49
	1752.39	1014.92
	1365.05	1015.91
	1767.8	1015.1
	1976.93	1015.58
	2858.97	1015.42
	3043.56	1015.29
	1065.48	1017.55
	1130.24	1016.98
	1644.17	1015.3
	1864.7	1015.9
	1165.76	1016.98
	1391.98	1017.22
	1251.25	1016.82
	1662.16	1016.59
	1902.08	1016.23
	3352.85	1017.49
	1603.04	1017.07
	1841.3	1017.14
	1847.75	1017.51
	3037.03	1017.69
	1345.08	1017.69
	1855.87	1018.9
	1374.44	1019.53
	1764.11	1017.83
	1964.37	1019.54
	1710.1	1018.9
	1074.42	1021.01
	1115.47	1021.46
	1353.99	1020.26
	1432.11	1019.57
	1023.36	1020.43
	1445.62	1021.42
	1626.24	1019.4
	988.062	1020.94
	1264.62	1021.01
	1939.16	1021.36
	1009.86	1020.23
	1673.09	1023.15
	1051.79	1020.81
	1333.03	1021.18
	1802.37	1021.04
	3051.38	1020.44
	1201.58	1021.59
	1419	1025.54
	1827.4	1021.9
	3006.49	1022.37
	1042.86	1021.77
	1293.65	1022.63
	1439.46	1021.69
	1782.01	1021.6
	3569.03	1021.76
	3957.05	1022.36
	1314.04	1022.49
	1370.94	1023.12
	1508.82	1022.86
	1742.44	1022.99
	1764.17	1024.28
	1862.28	1022.36
	1056.7	1023.08
	1323.64	1022.86
	1329.4	1023.14
	1644.68	1023.22
	984.486	1024.51
	1014.7	1023.94
	1024.13	1024.81
	1360.32	1023.33
	1208.21	1024.1
	1770.87	1024.08
	1310.67	1024.36
	2090.06	1024.58
	1222.44	1026.75
	1368.17	1029.1
	1701.67	1025.98
	1374.96	1026.08
	1053.45	1026.36
	1320.43	1026.93
	1816.35	1026.77
	1027.9	1028.52
	1043.09	1028.24
	1228.93	1027.03
	1646.64	1027.31
	1781.44	1027.42
	1408.73	1028.18
	1797.86	1027.66
	995.438	1027.94
	1315.22	1028.22
	1499.89	1028.52
	1232.84	1027.96
	1560.6	1028
	1104.44	1029.46
	1144.23	1030.11
	1020.41	1030.23
	1835.53	1029.14
	1839.84	1030.14
	1702.69	1029.73
	1743.74	1031.91
	2830.09	1030.98
	2837.4	1029.87
	1204.03	1031.1
	1283.27	1031.99
	2013.65	1031.49
	3043.55	1031.08
	3524.47	1031.67
	1354.94	1032.48
	1626.01	1031.98
	1768.56	1031.3
	1856.54	1032.34
	1171.01	1031.83
	1318.1	1032.28
	1796.57	1034.29
	1936.71	1033
	1002.64	1032.64
	1338.71	1033.33
	1033.19	1036.15
	1020.11	1036.4
	1242.13	1033.86
	1180.75	1033.87
	1536.91	1034.31
	1597.31	1034.41
	1827.01	1034.03
	1036.77	1034.94
	1786.29	1034.19
	986.327	1035.64
	1647.68	1034.52
	1852.24	1035.1
	1898.41	1035.02
	1323.04	1035.6
	2114.16	1034.87
	1014.61	1036.08
	1215.58	1036.14
	1511.09	1036.55
	2950.91	1036.39
	1193.58	1037.2
	1608.87	1036.91
	1630.34	1037.04
	1804.79	1038.94
	1812.03	1036.74
	3325.46	1037
	1211.34	1036.66
	1757.61	1038.81
	1008.1	1038.14
	1276.17	1038.29
	1109	1038.9
	1296.29	1039.26
	1775.1	1038.31
	998.138	1038.12
	1234.88	1038.78
	3755.16	1041.31
	1138.97	1039.79
	1221.17	1039
	1473.98	1038.56
	1693.22	1039.52
	1182.44	1039.34
	1091.17	1040.24
	1151.28	1040.43
	1118.2	1043.34
	1325.57	1040.7
	1521.32	1042.57
	1162.04	1041.64
	3949.7	1043.24
	1648.82	1042.63
	2831.62	1043.59
	1411.9	1043.44
	1298.56	1044.49
	1702.88	1043.94
	1843.08	1045.46
	3404.37	1046.2
	1193.14	1044.14
	1220.45	1044.35
	1554.54	1044.52
	1821.8	1044.25
	1880.24	1044.94
	4176.93	1045.15
	1013.29	1046.08
	1188.66	1045.03
	1009.73	1045.46
	1833.32	1046.13
	981.24	1046.23
	1778.69	1046.13
	1164.54	1046.74
	1743.59	1047.67
	1140.04	1048.06
	1278.39	1047.2
	1648.16	1047.46
	1699.15	1047.61
	2837.01	1047.36
	994.985	1049.91
	1001.53	1049.7
	1180.74	1048.27
	1365.66	1048
	2105.82	1048.01
	1466.81	1048.16
	3376.7	1049.17
	1090.94	1050.37
	3383.51	1048.9
	1101.17	1049.57
	3459.34	1049.64
	1078.86	1052.21
	1744.22	1051.82
	3043.59	1051.13
	3401.51	1050.98
	1255.85	1052.05
	1269.71	1051.31
	1423.95	1052.68
	1672.78	1053.42
	1888.62	1051.91
	1175.25	1052.27
	1349.06	1052.48
	1429.66	1054.69
	1393.41	1053.09
	1187.38	1052.81
	1402.43	1054.88
	1544.33	1054.51
	1848.97	1053.69
	1334.01	1053.87
	1649.98	1054.05
	1860.35	1053.93
	1879.22	1054.46
	1487.76	1055.55
	1475.25	1055.35
	1626.95	1055.9
	984.337	1056.18
	1047.26	1055.75
	1342.95	1057.22
	1813.98	1056.63
	1865.86	1056.73
	3093.35	1056.3
	1027.33	1059.45
	1535.16	1058.61
	993.692	1057.56
	1790.74	1058.69
	2084.97	1057.85
	3121.78	1057.9
	1008.61	1058.81
	1346.89	1058.25
	1056.88	1059.39
	1707.41	1059.3
	1143.34	1061.33
	1461.52	1060.64
	1994.46	1061.49
	1985.57	1060.55
	1305.23	1061.12
	1493.52	1060.55
	1176.16	1061.47
	1189.01	1061.67
	1477.57	1061.26
	1042.3	1063.18
	1416.16	1062.9
	1158.63	1063.07
	1261.75	1062.47
	3398.66	1062.84
	1018.67	1063.47
	1070.5	1064.65
	1817.33	1062.77
	1138.49	1064.95
	1443.6	1063.82
	1128.23	1063.91
	1270	1063.78
	1801.67	1064.6
	2113.76	1063.77
	1077.13	1064.76
	1325.79	1063.64
	1785.3	1064.92
	2982.26	1065.51
	1010.1	1064.75
	1106.73	1065.78
	1300.62	1065
	1497.57	1064.95
	1830.47	1065.12
	2856.49	1065.45
	995.785	1065.51
	1119.2	1065.91
	1169.5	1065.83
	1329.17	1065.55
	1871.67	1066.28
	2991.03	1066.92
	1603.36	1066.41
	1474.71	1066.68
	1632.74	1066.88
	1720.05	1068.27
	1145.76	1066.94
	1537.85	1067.11
	1899.9	1066.6
	1570.28	1068.09
	3572.57	1069.15
	1101.3	1067.59
	1789.21	1067.91
	3135.61	1069
	1288.04	1068.87
	1347.13	1068.26
	1401.54	1069.2
	3178.49	1072.31
	980.363	1068.38
	1125.93	1068.79
	1751.69	1069.17
	1019.79	1069.91
	1058.79	1069.54
	1159.53	1069.56
	1361.92	1070.81
	1600.55	1068.95
	1944.26	1070.1
	2025.87	1071.2
	2030.36	1069.88
	1444.59	1072.33
	1952.92	1071.45
	2936.01	1070.96
	2991.76	1071.28
	1772.6	1071.81
	2084.62	1070.83
	2950.55	1070.84
	2978.25	1071.87
	1469.51	1071.95
	1809.7	1071.44
	3129.84	1071.72
	1346.66	1072.31
	1416.84	1072.7
	946.906	1072.42
	1054.52	1074.17
	2121.76	1072.27
	3203.19	1073.47
	1135.78	1073.02
	1452.88	1072.99
	1491.39	1074.05
	1154.54	1074.2
	1393.57	1073.28
	1335.16	1075.03
	1920.2	1074.14
	1305.5	1073.95
	1715.65	1075.55
	1833.92	1074.51
	1587.38	1075.46
	1952.44	1075.36
	3503.14	1075.67
	1578.79	1075.12
	985.489	1077.66
	1082.39	1077.71
	2917.66	1075.49
	1473.66	1076.11
	1563.77	1077.37
	3007.91	1075.74
	1013.89	1076.77
	1401.82	1076.99
	1550.77	1077.19
	3035.52	1076.2
	1157.95	1077.25
	1555.5	1077.91
	1784.74	1077.55
	3365.95	1077.38
	3373.18	1077.48
	997.239	1077.23
	1150.1	1077.62
	1061.85	1078.3
	1707.66	1078.16
	1801.63	1077.89
	2837.19	1078.32
	1558.95	1080.08
	1542.95	1079.75
	1002.06	1079.31
	1467.17	1079.07
	2096.76	1078.96
	1670.89	1079.6
	1433.99	1079.98
	1674.97	1080.38
	3567.09	1083.18
	1077.3	1081.8
	1851.43	1080.08
	3123.75	1080.09
	1293.14	1081.5
	1736.94	1081.24
	1809.91	1080.5
	974.104	1081.36
	1057.96	1082.28
	1492.03	1083.21
	1607.52	1080.94
	1191.11	1081.12
	1586.9	1082.42
	1750.9	1082.22
	1312.25	1082.69
	1441.3	1081.89
	2039.11	1081.65
	919.645	1082.2
	924.613	1082.51
	1409.75	1082.38
	1791.62	1082.73
	1847.1	1083.16
	1517.22	1082.73
	1996.36	1082.64
	2100.21	1082.71
	2854.79	1082.82
	1142.05	1082.77
	1862.85	1083.02
	1878.04	1083.24
	933.688	1083.3
	1035.07	1084.26
	1629.62	1084.84
	1377.31	1084.02
	1577.49	1084.33
	1370.11	1085.86
	1417.64	1085.77
	1470.81	1085.17
	1551.79	1085.4
	2112.62	1084.72
	1335.49	1085.97
	1444.76	1085.22
	1886.19	1084.83
	3043.28	1086.99
	1430.82	1086.05
	2879.89	1085.11
	3030.62	1085.23
	1164.78	1086.16
	1589.46	1085.78
	2829.99	1086.03
	1059.11	1086.59
	1116.24	1086.03
	1068.48	1087.15
	1174.83	1088.59
	1526.14	1086.52
	1606.33	1086.57
	1734.02	1086.44
	1095.16	1087.6
	1351.81	1089.38
	1088.06	1087.64
	1360.07	1087.57
	1405.37	1087.74
	1571.83	1087.28
	1582.98	1088.64
	1766.16	1086.94
	1853.66	1087.62
	3035.82	1088.33
	949.853	1088.25
	973.261	1090.73
	1746.62	1087.64
	1808.64	1089.04
	984.245	1087.63
	1869.18	1089.32
[truncated: 30,206 more rows]

## Sheet: Fig. 3j
	Mel(+) RGCs	Sex	TdTom(+), RBPMS(+)	Sex	TdTom(+), melanopsin(+)
Cells/retina	3272	Male	305	Unknown	303
	2531	Male	240	Unknown	240
	3253	Male	292	Unknown	289
			329	Unknown	327
				Unknown	267
				Unknown	253
				Unknown	265
				Unknown	295
				Unknown	241

## Sheet: Fig. 3k
Percentage of cells	RBPMS(+) Melanopsin (+) GlyT2 RGCs	RBPMS(+) Melanopsin (-) GlyT2 RGCs
	0.993443	0.006557
	1	0
	0.989726	0.010274
	0.993921	0.006079

## Sheet: Fig. 4d
Fig. 4d	M1 ipRGCs	Male		M1 ipRGCs	distance	retina 1 - male	retina 2 - male	retina 3 - male	retina 4 - male	retina 5 - male		M1 ipRGCs	x-axis ventral to dorsal	average	SEM
X-Y coordinates (µm)	X	Y		Density plots	50	3	0	0	0	0		density/1mm2	50	1.2	1.2
	507.769	1383.44			150	4	0	1	0	0			150	2	1.54919
	541.072	1425.83			250	8	1	4	1	0			250	5.6	2.92575
	547.884	1511.36			350	8	7	8	6	0			350	11.6	2.99333
	554.642	1422.1			450	5	7	16	8	7			450	17.2	3.82623
	556.156	1547.74			550	8	13	12	12	8			550	21.2	2.15407
	564.536	1559.8			650	9	7	16	13	7			650	20.8	3.55528
	565.239	1383.5			750	5	8	11	14	15			750	21.2	3.72022
	571.252	1463.63			850	14	9	12	10	13			850	23.2	1.85472
	598.629	1497.82			950	6	4	12	11	18			950	20.4	4.91528
	600.867	1397.82			1050	10	4	13	14	22			1050	25.2	5.8515
	610.739	1686.29			1150	9	10	9	20	19			1150	26.8	5.004
	612.923	1604.51			1250	10	6	11	19	13			1250	23.6	4.26146
	615.909	1291.82			1350	17	9	7	24	19			1350	30.4	6.33719
	633.318	1486.34			1450	17	9	8	13	13			1450	24	3.2249
	634.075	1269.11			1550	15	11	6	12	22			1550	26.4	5.26878
	637.144	1423.61			1650	17	10	5	20	14			1650	26.4	5.26878
	640.226	1701.34			1750	12	7	4	14	21			1750	23.2	5.88558
	646.281	1622.62			1850	16	10	10	10	13			1850	23.6	2.4
	655.309	1607.54			1950	12	20	21	12	17			1950	32.8	3.82623
	656.91	1369.15			2050	18	13	25	6	21			2050	33.2	6.5909
	656.91	1568.97			2150	10	18	17	14	17			2150	30.4	2.92575
	658.337	1289.64			2250	23	20	21	10	10			2250	33.6	5.6356
	665.864	1212.34			2350	20	12	20	8	11			2350	28.4	4.91528
	668.135	1739.14			2450	20	27	17	11	15			2450	36	5.36656
	671.204	1680.2			2550	20	21	30	10	14			2550	38	6.81175
	672.772	1166.21			2650	20	17	11	12	14			2650	29.6	3.31059
	673.433	1731.57			2750	25	20	20	21	12			2750	39.2	4.22374
	678.07	1207.84			2850	25	15	21	19	14			2850	37.6	4.01995
	681.13	1402.45			2950	24	15	30	26	17			2950	44.8	5.60714
	682.558	1546.99			3050	20	17	18	41	24			3050	48	8.83176
	685.585	1489.46			3150	27	28	27	31	34			3150	58.8	2.72764
	697.025	1665.09			3250	18	19	22	45	29			3250	53.2	9.97196
	700.723	1269.2			3350	21	16	22	31	25			3350	46	4.93964
	713.549	1628.63			3450	21	16	16	36	43			3450	52.8	11.0743
	714.347	1669.6			3550	20	16	25	29	34			3550	49.6	6.36867
	725.03	1644.66			3650	14	24	16	21	32			3650	42.8	6.37495
	732.513	1378.95			3750	15	19	15	20	23			3750	36.8	3.07246
	733.27	1452.37			3850	16	13	15	22	24			3850	36	4.24264
	734.838	1522.71			3950	11	14	15	13	27			3950	32	5.65685
	735.54	1540.17			4050	12	20	14	17	23			4050	34.4	3.96989
	737.141	1747.6			4150	16	14	14	14	20			4150	31.2	2.33238
	739.379	1148.05			4250	13	12	13	16	11			4250	26	1.67332
	739.411	1372.93			4350	13	17	10	7	16			4350	25.2	3.72022
	742.352	1820.98			4450	10	9	11	4	6			4450	16	2.60768
	753.706	1352.46			4550	15	9	15	8	7			4550	21.6	3.48712
	768.087	1842.17			4650	10	1	9	2	6			4650	11.2	3.61109
	768.844	1690.8			4750	9	0	2	0	1			4750	4.8	3.38231
	774.953	1436.42			4850	6	0	0	0	4			4850	4	2.52982
	778.642	1290.3			4950	1	0	0	0	0			4950	0.4	0.4
	790.123	1312.38
	790.794	1372.14
	793.064	1213.95
	793.151	1765
	796.903	1719.5
	798.449	1199.6
	799.835	1130.6
	802.201	1526.49
	804.376	1801.21
	805.175	1110.26
	805.932	1755.89
	807.532	1849.02
	807.5	1873.91
	812.041	1098.09
	816.582	1446.26
	819.61	1549.2
	820.313	1742.26
	827.125	1764.21
	829.354	1213.86
	836.166	1602.9
	836.208	1847.47
	838.532	1627.16
	842.349	1859.62
	852.102	1216.98
	855.845	1484.82
	861.239	1095.07
	867.327	1316.92
	873.254	933.048
	879.405	1904.19
	880.066	1752.77
	881.58	1384.16
	886.163	1286.61
	887.676	1720.31
	889.906	1082.91
	890.001	1403.88
	891.461	1878.51
	892.176	1625.61
	892.933	1611.98
	895.332	1515.23
	899.745	1768.66
	901.259	1605.17
	908.828	1910.96
	911.856	1036.74
	917.952	1693.82
	920.223	1817.95
	921.737	1120.85
	923.337	1279.83
	931.576	1758.16
	947.43	1624.85
	948.282	1455.35
	950.553	1910.24
	958.825	1087.55
	960.297	1305.44
	962.696	1285.89
	964.966	1718.08
	965.595	1856.46
	966.48	1904.27
	967.907	1867.15
	972.503	1559.04
	974.049	1712.78
	979.315	1988.96
	983.132	1398.67
	986.884	1048.14
	988.43	1672.66
	989.155	1566.61
	991.371	2011.72
	995.871	965.594
	996.628	1786.07
	1003.44	1289.55
	1005.81	1030.73
	1005.75	1195.79
	1007.98	802.105
	1008.78	1358.52
	1010.25	1785.31
	1016.4	1028.46
	1017.92	1852.72
	1018.67	1733.88
	1021.65	1301.75
	1021.65	1580.29
	1024.67	1289.64
	1032.33	1372.93
	1035.99	1986.65
	1035.99	2014.65
	1038.35	1620.35
	1040.57	1117.83
	1041.38	1969.28
	1044.35	1209.41
	1045.11	772.682
	1045.87	1883.05
	1051.17	1938.3
	1052.01	891.547
	1051.98	1572.67
	1052.64	1619.55
	1053.39	1180.55
	1053.52	1922.44
	1055.67	878.551
	1059.55	1630.19
	1059.45	1969.99
	1063.33	1375.87
	1066.3	2048.81
	1068.58	2066.97
	1070.17	811.316
	1071.69	1188.25
	1075.39	1414.53
	1077.62	2054.77
	1086.79	1101.88
	1087.55	1472
	1088.31	1044.35
	1088.31	1571.15
	1095.12	1670.31
	1098.18	1213.23
	1098.81	908.07
	1100.36	1739.99
	1103.39	1850.5
	1107.13	1678.59
	1107.93	2038.97
	1110.29	2058.68
	1111.77	1611.27
	1111.68	1956.37
	1113.19	1827.7
	1117.73	1948.8
	1118.53	1469.03
	1121.56	1353.98
	1123.16	1327.52
	1125.4	944.443
	1130.64	1019.43
	1131.87	1107.99
	1132.21	1486.38
	1133.67	2079.08
	1137.45	1527.31
	1137.54	2109.39
	1138.21	992.181
	1139.68	888.391
	1139.68	1651.34
	1140.57	1108.78
	1141.99	1753.62
	1142.08	1907.3
	1143.56	1204.82
	1145.83	714.347
	1145.78	1441.02
	1147.29	984.612
	1151.08	655.363
	1151.79	701.438
	1154.19	684.914
	1154.19	1918.65
	1154.82	994.356
	1154.82	1960.91
	1158.64	1531.09
	1159.46	973.962
	1167.81	2016.29
	1167.78	2054.81
	1169.3	1099.61
	1169.24	1974.63
	1169.3	2000.31
	1177.62	783.981
	1179.8	1606.68
	1180.68	1281.35
	1181.41	1413.72
	1182.19	939.988
	1184.47	1154.19
	1189.76	1055.79
	1190.49	1761.89
	1192	1377.39
	1192.76	822.583
	1192.76	834.693
	1192.66	1359.94
	1194.98	1696.09
	1201.12	716.704
	1204.11	1861.04
	1208.56	1323.61
	1208.6	1922.4
	1210.87	2036.7
	1212.34	573.523
	1212.34	1004.2
	1213.14	2046.54
	1213.86	1745.95
	1216.26	1889.13
	1219.95	2155.53
	1225.21	1520.4
	1227.61	1316.92
	1229.09	1043.6
	1230.51	957.269
	1230.55	1678.68
	1232.78	905.8
	1235.81	1643.77
	1236.56	2086.56
	1240.35	1881.44
	1241.86	2124.4
	1244.89	855.845
	1246.4	796.807
	1247.29	983.131
	1248.05	2029.16
	1249.47	949.038
	1251.83	1176.9
	1251.7	1469.69
	1252.55	1697.55
	1253.26	1662.79
	1253.26	2089.68
	1254.83	1903.43
	1255.61	559.27
	1256.29	1878.51
	1260.12	1048.14
	1261.58	1118.58
	1269.24	810.559
	1271.42	1232.87
	1271.38	1365.99
	1275.16	683.273
	1276.81	1979.96
	1277.53	1111.72
	1279.8	1020.13
	1280.59	737.14
	1280.56	1149.56
	1281.22	2144.08
	1282.07	1583.26
	1281.98	2019.95
	1282.86	1815.72
	1284.38	1776.36
	1288.88	2170.61
	1289.55	1873.87
	1290.3	1176.77
	1290.3	1696
	1294.22	680.373
	1296.36	632.561
	1296.49	2117.72
	1297.24	1431.97
	1298.76	859
	1298.67	1301.75
	1299.43	1910.3
	1301	978.503
	1306.33	942.259
	1307.81	610.652
	1307.75	1189.73
	1312.38	830.238
	1312.35	1497.73
	1314.52	1647.56
	1316.04	1690.7
	1319.07	1932.91
	1320.67	2024.53
	1324.49	1478.14
	1325.22	1224.49
	1327.52	2109.39
	1329	742.352
	1331.18	1366.75
	1331.22	1562.12
	1337.36	830.995
	1341.9	2095.01
	1342.62	1461.4
	1346.44	1735.48
	1347.92	2072.22
	1350.95	864.969
	1350.95	1058.73
	1354.64	1734.6
	1356.28	1036.11
	1356.95	2166.13
	1358.42	1148.01
	1358.42	1988.16
	1359.18	1805.75
	1360.82	668.263
	1362.34	1157.97
	1365.33	1788.38
	1366.12	1970.12
	1367.55	550.912
	1367.51	1164.66
	1367.63	1720.35
	1369.06	2145.69
	1371.42	618.308
	1371.29	1924.58
	1372.05	1232.02
	1372.93	1803.61
	1374.32	2221.28
	1375.08	2101.69
	1375.87	1555.31
	1378.2	2018.48
	1385.8	1464.52
	1389.55	1375.87
	1391.73	1526.45
	1394.85	863.455
	1394.88	1556.86
	1404.6	1050.37
	1408.42	516.851
	1408.42	749.975
	1410.02	446.492
	1410.74	1574.18
	1411.45	659.904
	1412.29	899.873
	1412.29	2255.47
	1413.05	844.619
	1412.96	1640.84
	1413.72	1829.31
	1418.26	463.869
	1418.31	2144.88
	1419.83	1402.36
	1423.64	1341.14
	1425.07	2269.82
	1428.19	687.942
	1429.61	1207.9
	1431.18	2010.91
	1431.97	1400.94
	1432.73	1509.93
	1433.36	952.727
	1434.21	2096.44
	1443.29	1266.88
	1444.05	1024.67
	1444.84	801.476
	1444.81	1075.39
	1444.84	1291.19
	1446.27	1982.96
	1446.98	1844.35
	1447.83	1876.18
	1450.05	2263.01
	1450.81	2160.83
	1453.83	1916.35
	1456.11	1620.4
	1458.46	659.18
	1462.16	1309.32
	1463.76	590.303
	1463.76	1693.86
	1463.67	2058.65
	1466.7	1191.24
	1467.46	2115.41
	1468.21	447.217
	1468.21	1627.97
	1471.2	1926.09
	1471.3	2209.22
	1472.05	2248.57
	1473.47	2294.7
	1478.01	860.386
	1478.9	1467.54
	1481.84	1150.37
	1486.47	1430.46
	1487.89	624.33
	1487.95	924.007
	1495.46	1656.73
	1496.22	1608.29
	1496.22	1827.04
	1496.22	2044.27
	1497.06	1730.19
	1498.49	1844.44
	1501.61	1652.98
	1501.52	2148.72
	1505.36	553.128
	1506.87	538.747
	1510.69	942.259
	1511.44	1547.02
	1513.63	1134.48
	1515.99	1217.77
	1518.17	745.434
	1518.26	803.747
	1519.64	1239.59
	1522.04	852.188
	1522.04	2132.86
	1524.98	473.708
	1526.5	492.631
	1528.77	1732.42
	1529.61	720.488
	1531.88	386.698
	1533.39	2025.38
	1534.15	2250.17
	1536.29	1088.97
	1537.18	551.701
	1537.94	1376.72
	1538.66	2224.35
	1542.35	1923.82
	1543.99	1910.33
	1543.96	2016.96
	1544.72	771.871
	1544.72	2315.94
	1547.78	2155.56
	1548.45	532.746
	1552.32	981.617
	1552.23	1513.68
	1552.32	1774.84
	1553.74	1640.08
	1555.31	1654.41
	1555.31	1917.05
	1559.04	936.171
	1559.13	964.209
	1560.52	408.52
	1560.56	2150.99
	1560.52	2313.62
	1561.27	1375.83
	1562.16	1498.58
	1565.15	628.061
	1565.06	1361.45
	1565.06	2215.23
	1567.45	2065.49
	1568.88	1783.14
	1569.69	348.766
	1573.42	1150.37
	1574.27	1026.27
	1574.94	1188.22
	1574.9	1367.51
	1575.78	395.78
	1575.65	803.619
	1576.41	681.002
	1576.54	1766.52
	1578.81	2304.67
	1579.48	852.913
	1579.48	1731.67
	1579.48	2098.01
	1583.32	342.711
	1584.08	811.986
	1583.98	1199.47
	1585.59	1661.22
	1589.4	1771.06
	1590.13	495.604
	1591.55	1649.07
	1592.31	1636.96
	1593.19	1089.1
	1596.09	1491.64
	1596.18	1984.42
	1600.63	2242.48
	1601.43	700.02
	1601.43	1419.83
	1601.39	1975.29
	1603	1453.83
	1606.06	2132.86
	1607.54	539.504
	1607.54	641.685
	1609.84	1307.84
	1612.84	2166.07
	1615.81	511.553
	1615.77	754.421
	1616.53	2181.17
	1617.32	2051.08
	1618.17	856.73
	1618.92	591.816
	1621.92	372.987
	1623.43	998.182
	1625.61	1195.69
	1627.22	1305.48
	1633.93	1487.85
	1634.79	458.516
	1636.33	1569.72
	1638.6	789.366
	1638.77	348.645
	1639.33	1949.6
	1640.87	2112.42
	1641.63	2098.04
	1643.02	2309.84
	1645.03	1537.19
	1645.42	353.394
	1646.09	1195.79
	1646.84	2280.42
	1647.6	1612.84
	1648.41	815.771
	1648.32	1228.24
	1649.2	1743.81
	1649.92	511.499
	1649.83	1825.43
	1652.98	942.259
	1653.71	730.998
	1653.61	1213.86
	1654.37	273.035
	1658.28	650.854
	1658.2	1892.13
	1659.76	1780.06
	1661.98	1954.95
	1663.55	1678.63
	1664.97	326.018
	1665.72	1381.89
	1667.24	1655.88
	1669.51	454.69
	1671.12	1851.2
	1672.66	2182.81
	1674.9	843.019
	1674.9	2072.22
	1676.42	765.816
	1678.69	941.415
	1678.59	1204.02
	1679.35	1260.78
	1680.11	1374.32
	1681.66	1456.16
	1684.74	1925.38
	1687.05	2206.27
	1689.28	1822.44
	1693.07	1378.9
	1693.1	2068.52
	1694.49	374.459
	1694.53	433.593
	1696	2318.92
	1696.76	596.986
	1697.64	872.624
	1697.61	977.746
	1697.64	1892.16
	1698.4	2131.34
	1701.39	465.328
	1704.45	1639.36
	1705.12	1740.75
	1706.69	351.037
	1708.2	570.537
	1708.2	1472.76
	1712.75	1457.62
	1714.21	640.982
	1714.26	681.043
	1715.05	1491.77
	1717.23	1329.76
	1718.75	2208.51
	1720.35	2318.29
	1720.98	1133.62
	1722.59	1956.41
	1724.13	511.585
	1726.37	2137.31
	1727.07	2236.52
	1729.34	1581.05
	1730.91	2013.94
	1733.18	1801.25
	1736.21	661.364
	1736.91	2150.99
	1737.72	1717.23
	1742.97	771.925
	1742.93	1038.26
	1743.81	936.204
	1745.24	1158.7
	1746.08	467.685
	1745.95	1100.32
	1749.08	757.49
	1749.11	1730.19
	1749.74	1045.83
	1750.54	2325.83
	1752.01	1106.38
	1752.89	1890.65
	1754.38	795.335
	1756.65	597.028
	1756.65	1349.38
	1758.16	2081.3
	1759.67	459.273
	1759.62	472.194
	1762.7	569.78
	1763.4	528.205
	1763.46	1382.68
	1768.76	980.774
	1768.7	1547.74
	1775.57	2149.42
	1782.38	747.65
	1784.65	659.85
	1785.36	1258.61
	1786.17	556.156
	1788.44	1116.26
	1792.22	1157.89
	1792.17	1201.84
	1792.98	739.324
	1793.64	1664.21
	1799.79	709.049
	1799.74	1285.1
	1801.34	765.902
	1801.25	1025.48
	1801.25	1621.16
	1802.76	2206.24
	1803.57	623.519
	1803.48	1702.81
	1803.57	2157.75
	1804.36	2191.14
	1806.63	1014.92
	1807.31	848.371
	1808.82	1518.22
	1814.12	1736.97
	1814.93	1951.87
	1815.63	2293.28
	1816.44	1802.76
	1819.37	789.238
	1820.98	2115.36
	1826.23	1687.77
	1828.46	1601.39
	1830.1	745.466
	1830.07	1417.5
	1833.8	1314.62
	1838.39	723.43
	1839.81	1801.21
	1841.42	1223.74
	1841.45	1631.03
	1843.69	1884.51
	1845.2	691.64
	1846.72	2064.65
	1847.47	1979.88
	1848.93	2129.04
	1852.02	2293.99
	1852.72	1360.79
	1854.32	871.867
	1855.04	2063.13
	1855.83	1824.04
	1856.46	721.117
	1858.86	1086.07
	1858.83	1319.86
	1860.34	1385.71
	1861.8	858.968
	1862.64	994.485
	1862.56	1748.32
	1862.61	2344.7
	1863.27	1436.38
	1866.3	2313.62
	1867.91	2069.95
	1870.88	809.77
	1871.69	1293.37
	1873.15	1559.1
	1875.51	1943.63
	1876.18	1463.73
	1878.41	1221.42
	1886.11	1495.55
	1887.49	1299.38
	1889.1	2164.56
	1889.77	1214.61
	1892.83	2002.64
	1895.16	1418.26
	1895.95	1154.95
	1896.7	1098.94
	1897.33	1609.71
	1897.38	2186.56
	1899.7	1073.12
	1899.73	1935.31
	1902.67	952.823
	1902.63	1338.74
	1904.9	1867.81
	1907.97	1675.66
	1908.82	1615.89
	1917.11	1883.75
	1917.87	962.608
	1918.62	932.333
	1920.04	1200.99
	1920.04	1433.36
	1927.65	1855.8
	1929.25	982.374
	1930.64	864.927
	1930.68	1196.54
	1932.25	2100.98
	1936.06	1672.66
	1939.09	1369.15
	1939.01	1455.4
	1943.6	2156.23
	1944.36	971.691
	1945.87	2010.91
	1950.32	1234.29
	1950.44	1812.69
	1954.23	1352.5
	1954.86	1288.03
	1957.13	1044.31
	1958.74	1207.09
	1959.49	1109.45
	1961.67	2103.97
	1962.56	1988.29
	1966.21	2231.12
	1967.01	2017.02
	1968.48	2218.26
	1971.55	1569.69
	1971.64	1903.52
	1974.54	1259.27
	1975.39	1424.31
	1976.15	1191.19
	1978.45	1705.97
	1979.96	2093.5
	1985.99	1675.6
	1986.74	1860.29
	1987.45	1274.5
	1987.53	2224.44
	1990.53	2346.97
	1991.99	1351.71
	1992.07	1371.42
	1993.59	1547.02
	1999.64	1937.58
	2002.64	1627.16
	2002.67	2026.13
	2010.24	1692.34
	2010.21	2132.01
	2022.35	1572.75
	2023.73	1512.83
	2027.62	1808.06
	2031.43	1496.31
	2031.4	1612.78
	2031.43	1830.1
	2041.27	1550.8
	2050.32	2121.41
	2052.59	1843.63
	2060.92	1509.09
	2063.14	1997.34
	2072.22	1470.54
	2073.03	2119.14
	2075.96	2343.14
	2077.52	1853.53
	2078.99	1496.93
	2079.12	2161.62
	2085.09	1571.21
	2087.36	1801.3
	2089.68	1655.92
	2092.71	1608.24
	2096.49	1537.85
	2102.55	1990.47
	2103.34	1552.32
	2110.06	2029.13
	2112.33	2267.55
	2113.05	1828.45
	2116.2	1895.95
	2122.98	1649.87
	2130.55	1761.89
	2130.46	2210.69
	2134.34	2128.23
	2141.91	2070.7
	2143.42	2043.45
	2144.97	1844.48
	2145.6	1686.16
	2158.46	2269.72
	2166.88	2194.08
	2167.67	2276.66
	2175.97	2048
	2181.93	2285.62
	2188.87	1895.19
	2191.14	1948.17
	2192.65	1792.25
	2194.92	2085.17
	2201.7	1778.54
	2206.28	1951.96
	2207.76	1795.19
	2216.87	2004.18
	2222.14	2298.53
	2245.63	2174.48
	2263.8	1923.95
	2272.12	2059.44
	2279.66	2047.24
	2281.88	2219.86
	2291.77	1852.72
	2295.56	2164.56
	2299.24	1945.02
	2308.46	1846.75
	2311.36	1955.61
	2340.88	2258.37
	2352.32	2125.96
	2394.71	2038.91
	2400.01	1805.03
	2412.06	1830.82
	2413.63	2126.71
	2418.17	1808.06
	2418.08	1917.01
	2418.84	1932.91
	2419.72	1789.98
	2427.92	1895.06
	2427.92	2158.46
	2432.5	1674.14
	2440.83	2054.86
	2443.94	1989.8
	2444.66	2089.62
	2454.41	1552.19
	2462.78	1715.02
	2466.65	1598.49
	2466.52	1895.82
	2467.28	2082.77
	2474.13	1578.78
	2479.39	1714.92
	2482.41	1519.64
	2487.75	1683.98
	2487.75	2243.33
	2489.35	1877.78
	2499.95	1357.04
	2514.33	1375.2
	2514.96	1292.57
	2514.96	1357.67
	2519.63	1547.02
	2522.62	1309.27
	2527.96	2208.54
	2528.68	1460.64
	2536.28	2173.73
	2539.94	1814.83
	2540.79	1731.61
	2541.58	1237.45
	2545.99	1142.71
	2546.12	1419.86
	2547.51	1658.91
	2550.66	1568.97
	2550.66	2200.22
	2552.93	1865.67
	2554.41	1892.83
	2555.17	2041.18
	2555.88	1276.77
	2569.46	1143.46
	2574.13	1364.61
	2576.27	1149.52
	2579.3	1469.69
	2580.15	1955.65
	2580.81	1639.23
	2581.57	2087.31
	2586.99	1685.53
	2587.66	1300.99
	2590.75	1359.22
	2592.21	2115.41
	2593.68	1337.23
	2594.56	1481.92
	2594.56	2261.53
	2595.19	1035.99
	2595.29	2308.37
	2602.13	1587.89
	2602.76	1612.74
	2605.13	1734.64
	2606.59	1418.31
	2606.55	1881.44
	2607.43	1571.99
	2608.1	1252.55
	2616.43	2327.34
	2629.25	1702.81
	2630.89	1195.06
	2636.86	2140.39
	2640.61	873.253
	2644.52	1257.88
	2646.03	1114.07
	2647.55	984.645
	2649.78	2148.66
	2651.33	1061.85
	2652.05	2230.41
	2653.6	1705.21
	2660.28	1327.39
	2662.68	1959.53
	2666.34	1144.22
	2671.01	1226.85
	2673.91	1536.29
	2681.61	1195.82
	2681.48	1890.52
	2683.12	1134.51
	2686.82	1355.49
	2689.05	1537.81
	2693.68	1967.01
	2697.5	891.547
	2698.89	1135.9
	2698.89	1288.79
	2702.04	1964.07
	2705.7	1352.37
	2711.12	2051.11
	2712.64	2110.15
	2714.07	918.006
	2715.54	2217.5
	2716.3	1209.32
	2717.81	970.136
	2720.18	1156.37
	2722.35	2089.58
	2726.23	1799.73
	2726.14	2313.62
	2727.65	891.419
	2729.29	2166.91
	2729.96	2023.83
	2730.8	1356.28
	2738.29	736.351
	2740.64	1576.54
	2741.27	709.007
	2744.4	841.505
	2748.09	964.081
	2751.15	738.622
	2753.38	1714.16
	2755.78	2321.32
	2757.17	766.531
	2767.8	1237.41
	2767.86	2063.13
	2774.7	2229.74
	2776.22	649.34
	2776.09	1736.87
	2778.36	1032.2
	2779.97	1886.78
	2783	924.007
	2784.54	986.159
	2786.03	1039.81
	2785.93	1051.12
	2786.06	1397.91
	2789	1315.38
	2791.27	1153.4
	2793.59	1907.21
	2796.53	1636.96
	2797.28	846.762
	2799.59	2154.01
	2802.62	1488.7
	2802.71	1626.49
	2803.47	2249.42
	2807.16	1139.78
	2807.25	1314.65
	2808.01	2285.75
	2811	1338.79
	2810.95	1465.24
	2812.46	1570.45
	2813.18	821.027
	2813.22	1914.84
	2813.27	2308.37
	2814.03	980.774
	2815.58	2213.84
	2816.33	1776.36
	2816.25	2055.62
	2816.96	2201.6
	2818.52	2025.34
	2820.09	1503.79
	2823.11	2178.94
	2824.66	1185.22
	2825.42	853.702
	2827.56	1858.73
	2829.87	1582.56
	2835.22	1273.69
	2836.77	1807.39
	2837.53	589.546
	2841.31	1441.05
	2845.06	860.428
	2845.77	746.947
	2847.24	1356.91
	2848.88	2146.48
	2850.31	1209.41
	2851.02	1896.58
	2852.54	2071.42
	2861.72	1463.67
	2868.53	1370.58
	2871.46	1866.3
	2872.22	1020.85
	2873.01	528.962
	2873.86	1758.95
	2873.86	2111.66
	2874.53	1245.74
	2877.64	2311.48
	2878.37	948.984
	2878.37	1094.31
	2885.18	756.733
	2885.08	779.398
	2885.18	1584.02
	2891.14	1856.46
	2894.16	1480.28
	2894.92	623.478
	2896.53	1984.42
	2897.29	525.123
	2897.24	2051.08
	2898.08	514.613
	2900.26	1704.42
	2902.62	563.054
	2902.59	1016.35
	2902.62	1450.13
	2908.67	1742.3
	2910.86	2316.75
	2916.87	933.048
	2916.91	2041.99
	2917.76	2079.11
	2924.48	1783.14
	2926.81	538.747
	2928.32	740.081
	2929.02	753.759
	2932.01	2022.98
	2932.77	716.576
	2932.86	1617.32
	2937.4	544.045
	2939.71	1902
	2939.68	2199.38
	2941.13	824.908
	2941.98	1268.48
	2942.74	1538.69
	2947.24	1430.37
	2947.91	1226.72
	2954.06	506.201
	2955.6	2184.32
	2957.87	546.403
	2958.54	990.668
	2959.26	1365.99
	2966.87	1420.58
	2967.71	1917.14
	2968.34	465.287
	2969.86	1802.72
	2969.98	2093.5
	2971.41	2274.36
	2972.22	2323.51
	2975.15	566.711
	2978.94	1255.48
	2980.45	1509.05
	2988.12	2300.04
	2991.05	1724.76
	2992.6	640.982
	2993.41	808.202
	2994.08	942.131
	2994.08	1272.89
	2995.68	444.135
	2995.68	1257.04
	2997.99	1912.6
	2999.47	1434.15
	3000.89	359.321
	3000.93	561.508
	3001.64	1597.6
	3004.77	896.759
	3006.19	502.375
	3006.94	1576.41
	3010.77	549.398
	3014.61	2110.06
	3016.03	809.674
	3020.66	1677.87
	3021.32	1926.09
	3022.18	1891.32
	3023.64	444.946
	3024.39	1655.22
	3025.15	2067.73
	3025.96	1391.01
	3027.42	1556.83
	3031.92	813.458
	3041.76	328.289
	3044.92	333.715
	3047.19	733.356
	3050.88	475.222
	3050.97	2211.57
	3052.4	1099.66
	3052.45	1440.97
	3053.24	2074.57
	3058.54	2330.4
	3059.97	2269.82
	3064.51	1092.09
	3066.75	1313.82
	3070.65	1472.09
	3070.62	1960.2
	3071.41	2270.61
	3074.35	809.013
	3078.89	1048.19
	3082.63	1280.46
	3082.67	1929.97
	3083.43	1338.84
	3086.51	671.204
	3087.22	2019.29
	3089.49	1587.86
	3090.96	496.319
	3091.76	326.871
	3092.51	722.727
	3093.99	1836.78
	3094.03	2273.61
	3095.59	285.187
	3095.63	2192.65
	3099.28	1155.58
	3100.17	301.169
	3100.84	456.3
	3100.89	721.159
	3106.14	1935.27
	3107.74	323.119
	3109.12	1246.4
	3110.68	731.809
	3113	608.381
	3113.79	1340.39
	3116.73	404.074
	3122.88	2027.65
	3123.6	2324.26
	3127.42	793.907
	3131.2	1017.95
	3131.83	1512.07
	3134.2	1748.27
	3134.86	2304.54
	3137.13	1137.41
	3137.17	1288.13
	3139.49	823.34
	3140.2	1008.83
	3140.28	2180.54
	3141.04	1383.53
	3143.98	640.225
	3144.07	1400.94
	3146.31	769.6
	3147.1	1471.33
	3148.58	1673.33
	3150.85	2169.86
	3153.02	655.267
	3156.15	484.251
	3156.09	1575.75
	3159.08	1884.46
	3159.93	626.547
	3161.35	416.089
	3162.11	1207.04
	3162.86	1971.51
	3166.78	511.585
	3168.41	1218.17
	3172.07	1659.04
	3178.8	1935.27
	3179.61	1219.95
	3180.27	792.265
	3184.06	993.6
	3187.08	686.3
	3187.97	1305.57
	3187.94	1549.2
	3188.64	1486.43
	3189.36	355.537
	3190.96	1565.1
	3192.48	2196.35
	3198.57	1346.44
	3199.19	1881.44
	3199.95	322.234
	3201.59	1737
	3202.22	967.865
	3212.16	1172.27
	3215.18	1834.55
	3215.09	2234.15
	3215.09	2316.65
	3216.73	1498.58
	3218.87	1923.82
	3219.76	1248.8
	3221.24	604.597
	3222.75	1203.3
	3228.05	1913.27
	3229.6	1795.28
	3230.23	938.346
	3230.27	2317.51
	3232.59	1767.94
	3234.81	516.851
	3236.32	2181.26
	3237.92	1961.04
	3238.55	603.799
	3238.55	2237.18
	3242.38	321.572
	3242.34	435.011
	3245.46	1538.61
	3247.73	1088.25
	3248.39	1068.53
	3248.49	2330.32
	3249.91	1710.38
	3253.79	601.569
	3254.45	1865.54
	3256.09	1156.46
	3256.81	1069.33
	3256.85	1369.9
	3261.36	696.938
	3262.14	2316.78
	3265.09	2275.12
	3266.56	681.759
	3267.36	1414.53
	3270.34	382.785
	3272.66	569.077
	3273.37	521.297
	3273.41	1728.64
	3277.2	365.472
	3279.55	1173.11
	3283.97	1640.74
	3284.82	1803.52
	3289.31	1597.7
	3291.54	2197.06
	3298.48	1422.89
	3302.17	1846.72
	3310.46	1185.85
	3310.46	1773.96
	3313.61	880.193
	3318.03	2219.77
	3318.78	562.926
	3318.88	634.873
	3322.61	1245.74
	3322.7	1568.21
	3323.45	454.061
	3323.32	1738.38
	3324.88	1433.45
	3324.97	1578.81
	3328.75	1369.9
	3330.18	964.933
	3330.23	1889.81
	3335.56	1201.87
	3343.01	919.424
	3346.16	1479.65
	3347.64	1853.47
	3352.89	623.573
	3352.84	1387.18
	3353.7	410.832
	3356.72	473.654
	3361.3	1246.53
	3362.72	2246.36
	3370.38	1008.87
	3370.35	1500.76
	3374.16	896.088
	3374.08	1053.49
	3374.79	2274.27
	3376.44	460.117
	3377.86	1350.95
	3379.46	1752.14
	3380.89	1269.96
	3390.82	1363.09
	3391.49	532.746
	3403.68	1129.97
	3405.83	1621.82
	3406.71	1215.5
	3409.74	860.514
	3413.52	521.425
	3415.04	1353.25
	3420.34	1456.95
	3423.36	467.685
	3428.66	1042.17
	3430.9	1668.79
	3432.45	1694.61
	3439.26	1261.67
	3439.23	1721.77
	3440.01	1528.85
	3440.64	471.342
	3440.64	2283.35
	3449.82	2297.01
	3473.99	1170.05
	3474.7	781.669
	3476.35	1628.01
	3479.34	1077.66
	3480.13	1101.21
	3481.64	1063.36
	3483.79	2276.54
	3495.14	908.827
	3495.99	1011.81
	3509.52	1584.73
	3509.62	1780.06
	3510.41	1433.48
	3512.68	2256.23
	3516.43	1663.49
	3517.89	860.482
	3518.7	1672.58
	3527.78	1343.33
	3528.49	1684.74
	3529.33	715.947
	3530.05	1194.22
	3536.77	1623.34
	3540.55	2251.56
	3543.68	1563.58
	3545.14	987.64
	3546.7	787.766
	3551.95	1033.05
	3552.04	1204.14
	3552.71	693.208
	3557.33	2325.86
	3557.96	2308.33
	3560.23	937.589
	3560.99	905.8
	3570.2	1563.67
	3570.2	1654.5
	3571.72	2330.4
	3573.9	840.045
	3578.49	1462.92
	3579.25	1215.41
	3590.51	1375.83
	3595.15	1595.37
	3604.18	1083.01
	3605.69	902.868
	3614.73	783.94
	3619.27	2334.82
	3620.91	1687.04
	3624.7	1141.32
	3627.72	1475.11
	3629.11	2262.16
	3630.72	1665.76
	3643.49	1051.88
	3647.41	2297.1
	3656.4	2318.26
	3659.51	1033.84
	3664.73	1174.59
	3665.54	595.514
	3666.3	893.731
	3666.3	2277.34
	3670.03	1244.98
	3670.74	923.208
	3671.54	604.651
	3672.25	1652.86
	3678.41	749.921
	3685.92	1499.3
	3690.46	2268.31
	3691.27	1015.59
	3692.69	623.478
	3694.33	848.404
	3696.52	1338.84
	3700.26	1569.6
	3707.96	947.557
	3708.68	924.764
	3721.49	639.468
	3722.34	1659.04
	3724.61	1586.38
	3725.33	1552.99
	3732.05	1263.81
	3733.56	1523.43
	3735.93	1240.39
	3736.59	674.19
	3738.15	871.078
	3745.72	1079.22
	3750.97	797.564
	3754.88	1030.82
	3755.61	602.326
	3759.34	1223.03
	3760.94	911.983
	3762.37	2343.24
	3763.08	1522.67
	3774.48	1142.8
	3777.59	1334.33
	3779.73	1568.84
	3785.83	834.747
	3789.67	1200.27
	3795.63	2321.19
	3801.02	696.938
	3801.68	738.526
	3813.16	1587.89
	3813.79	2283.35
	3816.86	1192
	3820.61	2291.68
	3822.16	626.601
	3824.43	877.133
	3825.19	1437.99
	3825.95	1216.98
	3828.27	1499.25
	3831.2	661.323
	3832.09	1041.41
	3835.08	1467.46
	3838.06	1243.47
	3840.33	1099.66
	3846.47	878.68
	3849.5	1544.75
	3854.71	1445.56
	3863.09	1305.48
	3864.63	811.316
	3866.06	1562.12
	3870.6	2286.47
	3872.2	941.502
	3873.72	1354.77
	3881.96	805.228
	3884.28	1372.09
	3887.97	1531.75
	3891.04	712.13
	3894.12	1542.39
	3898.66	1236.6
	3900.88	1511.41
	3902.48	1441.05
	3903.86	2303.78
	3909.92	1249.43
	3916.83	961.095
	3919.04	1056.52
	3938.05	1315.41
	3942.59	815.857
	3942.47	1098.05
	3946.35	1350.14
	3958.49	1496.31
	3970.57	1064.79
	3974.26	1365.23
	3986.49	1238.2
	3989.43	1167.02
	3991.66	1278.95
	3997.85	1455.43
	4006.84	1123.88
	4016.74	1181.35
	4016.77	1346.44
	4018.28	1027.03
	4018.2	2306.91
	4019.76	1092.79
	4025.82	1418.26
	4027.33	1059.49
	4034.81	954.241
	4035.56	1269.87
	4039.48	1223.07
	4039.44	1429.61
	4043.89	1420.49
	4053.07	2334.86
	4056.85	1219.95
	4062.18	1283.62
	4069.75	977.833
	4074.21	1076.95
	4076.53	969.42
	4080.26	1334.3
	4085.52	901.258
	4090.19	921.066
	4092.46	1184.46
	4092.37	1201.08
	4094.6	1327.39
	4101.41	972.406
	4106.81	1204.82
	4115.89	1325.16
	4128	1334.24
	4129.42	1298.63
	4130.69	1038.36
	4131.73	975.53
	4132.45	1235.05
	4137.84	1035.27
	4144.6	1165.51
	4164.24	1297.87
	4174.2	1378.23
	4180.93	1347.16
	4182.4	1096.54
	4188.5	1374.41
	4224.07	1231.36
	4230.94	1011.05
	4232.48	1185.22
	4233.21	1082.95
	4248.25	1247.92
	4259.6	1084.43
	4262.67	1096.63
	4300.48	1262.3
	4301.99	1215.37
	4303.55	1187.46
	4309.6	1149.62
	4362.59	1188.22
	4364.94	1295.73
	4365.61	1169.3
	4390.59	1280.56
	4394.33	1331.17
	4395.98	1223.82
	4408.81	1196.49
	4418.6	1238.93
	4427.76	1296.49
	4432.18	1272.89
	4509.51	1324.49

[truncated: 66 more sheets: Fig. 4e, Fig. 4f, Fig. 4g, Fig. 4h, Fig. 4i, Fig. 4j, Fig. 5g, Fig. 5h, Fig. 5l, Fig. 5n, Fig. 5o, Fig. 6d, Fig. 6e, Fig. 6g, Fig. 6h, Fig. 7e, Fig. 7f, Fig. 7g, Fig. 7h, Fig. 7i …]
